# Supplementary material for: Dopaminergic mechanism underlying reward-encoding of punishment omission during reversal learning in Drosophila
Source: Nat Commun. 2021 Feb 18;12:1115. doi: 10.1038/s41467-021-21388-w (PMC7893153; doi:10.1038/s41467-021-21388-w)
Supplement: Supplementary file 3 — Supplementary Software [file 41467_2021_21388_MOESM3_ESM.zip]

Archive with 18 entries (16 files):
- McCurdy et al. Supplementary Software/
- __MACOSX/._McCurdy et al. Supplementary Software
- McCurdy et al. Supplementary Software/imaging analysis readme.rtfd/
- __MACOSX/McCurdy et al. Supplementary Software/._imaging analysis readme.rtfd
- McCurdy et al. Supplementary Software/MB112C_cs+mch_mock.xlsx
- __MACOSX/McCurdy et al. Supplementary Software/._MB112C_cs+mch_mock.xlsx
- McCurdy et al. Supplementary Software/.DS_Store
- __MACOSX/McCurdy et al. Supplementary Software/._.DS_Store
- McCurdy et al. Supplementary Software/MB112C_cs+mch_mock_plots.pdf
- __MACOSX/McCurdy et al. Supplementary Software/._MB112C_cs+mch_mock_plots.pdf
- McCurdy et al. Supplementary Software/imaginganalysis.m
- __MACOSX/McCurdy et al. Supplementary Software/._imaginganalysis.m
- McCurdy et al. Supplementary Software/MB112C_cs+mch.xlsx
- __MACOSX/McCurdy et al. Supplementary Software/._MB112C_cs+mch.xlsx
- McCurdy et al. Supplementary Software/MB112C_cs+mch_plots.pdf
- __MACOSX/McCurdy et al. Supplementary Software/._MB112C_cs+mch_plots.pdf
- McCurdy et al. Supplementary Software/imaging analysis readme.rtfd/TXT.rtf
- __MACOSX/McCurdy et al. Supplementary Software/imaging analysis readme.rtfd/._TXT.rtf
