# Supplementary material for: Dopaminergic mechanism underlying reward-encoding of punishment omission during reversal learning in Drosophila
Source: Nat Commun. 2021 Feb 18;12:1115. doi: 10.1038/s41467-021-21388-w (PMC7893153; doi:10.1038/s41467-021-21388-w)
Supplement: Supplementary file 3 — Supplementary Software [file 41467_2021_21388_MOESM3_ESM.zip › McCurdy et al. Supplementary Software/MB112C_cs+mch_mock.xlsx]

## Sheet: CS-oct
Fly 2398	Channel1_R1_IntensityMean::DsRed_R1_IntensityMean!!R	Channel1_R1_IntensityMean::DsRed_R1_IntensityMean!!R	Channel1_R2_IntensityMean::DsRed_R2_IntensityMean!!R	Channel1_R1_IntensityMean::DsRed_R1_IntensityMean!!R	Channel1_R2_IntensityMean::DsRed_R2_IntensityMean!!R	Channel1_R1_IntensityMean::DsRed_R1_IntensityMean!!R	Channel1_R2_IntensityMean::DsRed_R2_IntensityMean!!R	Channel1_R2_IntensityMean::DsRed_R2_IntensityMean!!R	Channel1_R1_IntensityMean::DsRed_R1_IntensityMean!!R	Channel1_R1_IntensityMean::DsRed_R1_IntensityMean!!R	Channel1_R2_IntensityMean::DsRed_R2_IntensityMean!!R	Channel1_R1_IntensityMean::DsRed_R1_IntensityMean!!R	Channel1_R2_IntensityMean::DsRed_R2_IntensityMean!!R											Fly 2399	Channel1_R2_IntensityMean::DsRed_R2_IntensityMean!!R	Channel1_R1_IntensityMean::DsRed_R1_IntensityMean!!R	Channel1_R2_IntensityMean::DsRed_R2_IntensityMean!!R	Channel1_R2_IntensityMean::DsRed_R2_IntensityMean!!R	Channel1_R1_IntensityMean::DsRed_R1_IntensityMean!!R	Channel1_R2_IntensityMean::DsRed_R2_IntensityMean!!R	Channel1_R1_IntensityMean::DsRed_R1_IntensityMean!!R	Channel1_R1_IntensityMean::DsRed_R1_IntensityMean!!R	Channel1_R2_IntensityMean::DsRed_R2_IntensityMean!!R	Channel1_R2_IntensityMean::DsRed_R2_IntensityMean!!R	Channel1_R1_IntensityMean::DsRed_R1_IntensityMean!!R	Channel1_R2_IntensityMean::DsRed_R2_IntensityMean!!R	Channel1_R1_IntensityMean::DsRed_R1_IntensityMean!!R											Fly 2400	Channel1_R1_IntensityMean::DsRed_R1_IntensityMean!!R
213.726	608.802	207.795	615.273	191.565	566.322	187.882	562.598	183.164	562.497	171.741	529.411	176.735	566.704	0	0	0	0	0	0	0	0	0	0	224.47	654.822	214.509	638.33	206.355	626.348	203.098	618.459	194.734	603.889	190.036	602.193	187.988	593.673	0	0	0	0	0	0	0	0	0	0	216.236	679.389
212.236	605.871	206.648	607.779	191.239	563.121	185.859	561.149	181.233	558.897	168.55	528.945	174.392	556.086											224.095	651.64	213.938	634.675	206.349	623.234	201.254	613.895	193.059	601.132	189.598	598.205	185.891	591.289											212.56	668.16
211.052	607.276	205.193	607.784	189.697	562.032	185.006	559.871	181.795	558.862	169.545	525.276	174.464	553.394											223.189	647.392	211.746	630.187	204.524	617.515	202.006	616.874	191.734	599.646	188.139	595.611	186.192	587.944											209.796	659.551
210.631	608.129	203.931	604.302	188.562	558.342	185.127	559.592	180.539	556.101	169.553	525.009	173.291	549.75											222.683	645.965	211.787	627.456	203.053	612.646	199.109	613.681	193.192	601.333	186.722	591.269	184.953	581.275											208.184	654.231
210.793	609.816	203.012	603.807	188.438	558.233	184.084	556.103	180.017	554.489	168.617	523.399	172.625	547.994											221.092	645.184	212.033	627.734	203.885	610.246	198.973	613.17	192.695	600.018	186.624	586.991	184.506	577.652											207.348	652.711
211.625	610.029	203.098	603.523	189.271	556.747	183.403	555.618	179.487	553.313	169.242	523.293	171.862	546.868											221.189	642.749	210.447	626.222	201.648	608.509	198.37	608.383	192.754	599.889	185.893	584.693	182.521	575.711											207.635	651.516
210.666	609.42	202.432	604.977	187.732	556.77	182.052	553.632	179.412	552.284	168.346	522.313	170.853	543.555											220.553	643.246	209.536	625.728	202.462	609.673	199.109	609.664	191.376	596.839	185.633	582.591	181.077	569.629											206.357	648.089
210.646	610.48	203.461	604.043	187.086	555.555	182.135	552.678	178.481	552.158	167.827	519.609	169.807	542.414											218.331	638.915	208.891	623.105	202.482	613.357	196.985	609.096	191.583	596.047	184.876	583.038	180.595	568.766											205.726	646.731
211.369	609.802	202.49	603.491	186.706	554.529	182.176	551.957	178.867	551.405	167.622	519.983	170.501	542.279											218.669	639.626	208.982	620.091	202.589	613.456	197.601	609.158	190.861	595.427	184.701	584.962	180.234	566.865											205.656	645.842
210.761	610.011	202.556	602.546	186.176	554.118	182.354	550.966	178.153	548.04	167.689	517.328	170.954	540.003											217.837	636.401	208.038	620.62	202.041	611.377	196.994	605.827	191.183	592.921	184.746	587.453	179.5	564.728											204.766	643.064
210.112	608.81	202.187	599.19	186.827	551.549	182.403	549.557	177.879	545.687	168.098	518.115	169.037	539.733											217.541	636.529	208.754	619.906	201.154	609.199	196.979	605.909	189.896	592.225	184.707	589.509	179.364	564.693											204.956	640.956
211.447	612.73	202.545	601.172	186.654	553.532	181.96	548.971	176.922	546.891	167.735	518.839	169.115	537.56											216.885	636.62	207.737	620.424	202.488	611.336	197.195	604.509	188.899	591.728	184.849	589.044	179.663	567.225											204.153	641.213
211.084	611.641	202.334	600.149	186.813	550.52	181.787	550.336	177.274	544.71	167.865	518.506	169.233	535.948											216.447	634.029	208.16	621.456	202.192	611.655	196.399	604.614	190.423	595.149	184.376	586.02	179.642	566.053											204.475	639.667
212.228	613.457	202.023	601.129	186.144	549.514	181.539	549.566	177.135	545.319	168.251	519.819	169.15	538.428											217.047	634.14	207.956	621.833	201.678	611.421	196.059	603.298	189.849	592.626	185.172	585.518	179.133	567.462											205.09	635.822
211.323	614.006	203.147	598.713	185.45	549.261	181.409	550.733	177.447	543.744	167.176	517.557	168.432	537.129											216.911	632.86	207.746	621.822	201.979	613.237	195.237	601.152	189.524	594.345	183.689	582.915	179.648	567.775											204.825	636.74
210.556	612.805	201.98	599.132	184.954	547.928	182.239	550.871	177.323	543.971	167.069	515.244	169.663	537.557											216.299	633.822	206.607	620.784	201.459	612.193	196.098	602.939	189.251	593.254	184.133	580.573	179.482	570.781											203.63	632.787
210.663	612.011	203.401	599.862	185.274	550.224	181.663	550.957	177.282	546.115	167.259	517.29	169.245	538.664											216.361	632.553	206.885	621.365	201.787	612.833	195.219	602.211	189.778	593.319	183.399	581.506	179.772	569.787											204.009	634.44
211.545	613.989	203.882	599.152	185.991	551.56	181.403	552.233	178.282	548.213	166.476	518.221	168.836	536.302											215.195	632.561	208.473	620.48	201.467	610.518	194.861	603.158	189.142	592.833	184.015	583.81	179.497	570.886											204.672	632.578
211.447	612.773	204.058	598.526	186.951	556.356	182.265	552.888	179.542	549.899	167.752	519.641	168.741	535.649											216.624	632.216	206.349	620.553	200.962	610.509	195.87	603.678	189.068	593.211	183.672	583.596	179.482	571.921											203.768	631.933
211.21	614.463	203.96	600.483	187.101	556.71	182.392	551.063	178.922	552.161	168.637	523.868	168.352	533.118											215.737	630.061	207.438	622.018	201.272	613.012	194.695	601.544	188.633	590.906	182.74	584.813	179.92	571.45											202.805	630.96
211.432	613.67	203.965	599.112	187.003	556.075	182.608	551.009	179.951	553.532	168.037	525.147	169.406	534.374											215.814	632.345	207.266	619.784	201.148	609.026	194.172	603.058	189.654	593.933	184.03	585.722	179.864	569.947											203.142	632.267
212.357	612.56	203.963	597.77	186.844	557.037	182.813	549.865	178.827	553.339	168.568	526.302	169.084	533.595											215.337	630.401	208.133	622.994	199.189	610.526	194.997	601.599	190.038	593.76	182.58	584.453	179.754	571.275											202.433	631.749
213.501	613.046	204.072	599.871	187.046	556.075	183.983	554.491	178.04	551.236	170.421	528.451	168.893	533.994											215.325	629.155	207.281	622.588	200.799	609.313	192.988	600.667	188.58	590.523	183.76	585.173	179.337	571.284											202.396	628.051
213.715	613.678	202.83	598.569	188.107	560.362	185.769	560.635	178.72	553.276	169.746	530.239	169.012	532.552											214.16	630.699	206.432	621.813	199.66	609.333	194.322	602.573	187.586	588.947	183.589	583.763	179.121	571.298											201.284	628.856
214.62	611.678	203.19	599.957	188.078	557.23	187.565	565.273	179.576	555.629	170.334	530.989	170.058	532.029											215.157	630.886	207.382	622.175	200.136	609.193	194.213	601.099	187.246	584.997	183.707	582.798	179.284	572.588											201.871	627.756
224.104	613.08	212.352	597.69	197.429	560.158	198.38	569.753	185.85	555.543	177.553	534.928	173.311	531.086											215.231	629.24	207.53	620.453	200.373	607.775	195.953	602.094	188.444	587.895	184.009	582.693	179.787	572.316											211.015	628.787
231.847	612.305	220.784	598.902	204.063	563.394	206.084	571.201	193.043	558.632	184.389	538.589	178.075	531.606											216.538	630.605	209.127	621.085	201.769	608.19	196.722	599.167	189.914	589.371	183.432	581.833	179.05	571.36											219.628	631.031
232.562	612.399	223.568	598.828	208.841	569.129	207.988	573.106	196.769	560.69	187.349	542.172	178.588	530.362											217.45	631.357	210.444	621.661	201.713	609.038	197.127	601.421	189.678	587.681	183.494	581.725	178.751	571.468											222.965	631.818
232.81	611.638	222.853	596.983	209.899	574.825	208.36	572.698	199.225	563.698	188.686	542.213	180.144	531.454											217.172	631.117	210.036	619.529	202.109	608.48	196.769	601.807	188.219	589.544	183.905	580.368	179.115	573.55											223.477	633.173
233.346	614.19	223.764	597.037	211.559	578.043	208.839	573.279	199.349	566.115	188.951	543.092	180.813	532.862											216.55	631.523	209.095	619.746	201.562	607.81	196.686	599.541	187.476	588.009	183.396	576.985	179.296	573.906											224.149	636.229
232.522	611.437	223.695	596.822	209.395	578.914	208.813	573.733	198.271	564.572	188.291	542.833	180.597	534.819											216.583	630.836	208.249	618.216	201.145	609.088	196.127	598.901	187.58	588.506	183.068	576.07	178.988	572.556											225.033	641.962
232.513	611.236	223.15	594.718	209.256	580.003	208.545	576.698	198.911	564.032	187.568	541.514	181.539	537.908											215.314	631.368	207.601	616.272	200.689	608.725	195.278	598.757	187.163	586.64	181.438	574.787	179.719	572.693											223.49	642.042
231.098	611.284	222.026	595.259	210.784	582.655	208.147	576.713	199.47	566.365	186.245	539.19	181.504	539.333											214.464	629.374	207.249	615.389	200.186	608.363	195.293	598.272	185.169	583.763	181.432	573.266	178.657	571.085											223.538	642.871
230.669	610.365	222.305	597.101	211.182	582.98	206.006	573.629	199.522	567.06	185.256	537.463	181.939	539.095											215.586	630.132	206.423	613.675	199.58	607.944	195.198	598.912	186.278	582.196	179.917	572.061	178.041	572											225.239	645.171
229.954	611.5	221.769	597.46	210.55	584.405	207.893	573.227	200.107	568.009	184.086	537.753	180.628	540.83											214.95	631.374	205.692	610.605	199.426	608.865	193.689	596.722	185.565	583.596	180.166	567.988	178.352	572.412											224.184	644.038
228.939	609.56	221.83	596.586	210.867	583.822	207.086	573.27	198.761	568.135	183.582	535.316	181.867	541.983											214.453	628.614	205.124	610.678	199.367	607.822	193.32	594.743	185.062	581.371	179.485	570.839	178.565	570.769											226.044	644.369
228.375	611.463	220.942	595.526	209.873	582.761	206.625	574.072	198.476	565.264	182.311	534.247	183.006	542.853											214.178	630.743	204.669	606.617	198.698	607.263	192.855	592.316	185.249	578.541	179.604	571.643	178.778	569.538											225.053	644.736
227.493	611.264	221.11	596.885	210.092	582.928	205.467	574.908	198.135	565.299	183.107	534.201	180.902	545.181											213.784	627.558	203.302	607.576	199.18	607.749	192.263	592.345	184.083	578.383	179.787	573.058	177.379	570.488											225.236	647.831
226.942	612.98	220.689	596.026	210.167	585.371	206.233	574.471	198.576	567.466	182.144	533.029	181.121	548.319											212.988	627.629	203.18	604.015	197.911	605.947	192.698	592.392	184.254	582.57	179.509	574.67	178.237	571.444											226.129	645.324
227.764	611.17	220.271	595.345	209.827	581.736	206.715	575.305	199.329	568.816	180.896	532.06	182.231	548.264											213.926	625.032	203.095	601.538	197.346	606.085	192.044	592.819	184.423	583.921	178.574	576.567	177.547	572.158											227.547	647.369
228.919	610.736	220.556	594.566	210.965	583.477	205.421	574.178	199.481	567.92	182.305	532.928	183.199	550.365											211.846	622.956	203.349	601.687	198.133	605.132	191.411	588.825	183.956	585.725	179.586	576.769	177.538	572.553											226.963	645.24
226.801	609.612	219.928	596.489	210.902	583.003	204.916	574.537	198.712	565.339	181.648	529.296	183.833	548.187											211.349	620.576	202.76	600.848	197.121	605.64	190.692	589.807	184.29	586.444	179.112	577.585	177.82	572.237											227.777	645.442
226.553	606.971	219.254	595.026	211.334	585.307	204.297	575.678	198.674	566.034	181.804	529.52	183.265	549.072											210.562	618.518	201.426	605.085	197.136	605.251	190.314	587.942	183.914	583.664	180.186	576.848	176.692	571.871											231.74	657.02
227.274	607.868	219.62	594.374	209.709	585.095	203.692	575.911	198.415	568.276	180.847	528.457	184.141	549.592											210.654	620.05	202.817	607.281	196.396	603.713	188.541	585.833	183.849	584.237	179.243	575.605	177.299	570.675											234.989	663.244
225.844	606.957	219.029	595.144	210.516	583.98	203.951	576.891	197.671	566.586	181.317	529.842	184.945	551.003											211.672	623.778	202.68	609.892	196.183	602.123	189.293	584.737	183.663	584.509	179.994	576.532	177.42	572.17											235.048	665.2
225.66	604.221	219.686	593.135	208.833	582.856	203.844	571.997	196.916	566.796	182.046	530.721	184.196	548.33											212.704	626.368	203.959	611.006	196.198	602.982	189.964	584.757	183	582.842	179.234	575.918	177.385	571.193											235.468	668.978
226.409	603.641	219.634	592.986	208.291	580.908	203.767	573.408	196.314	563.546	181.043	532.756	184.179	550.784											212.195	626.114	202.657	612.529	196.494	604.099	190.009	588.468	183.757	585.532	179.648	576.637	176.639	572.795											234.05	662.444
226.121	601.58	219.899	593.741	207.827	581.882	205.784	573.003	196.816	565.103	182.017	534.851	183.697	551.299											211.417	625.418	203.396	614.316	196.089	601.807	189.536	591.827	183.438	583.825	179.935	577.298	176.237	572.047											234.641	667.909
225.988	601.135	219.807	594.891	207.458	577.997	204.599	574.299	195.922	562.954	183.501	535.721	184.553	551.149											211.112	625.982	203.462	613.763	196.352	602.664	189.784	590.789	183.82	584.251	179.589	577.292	176.962	571.953											233.982	667.216
224.556	599.874	219.631	594.761	206.346	578.951	204.761	573.552	195.85	561.865	184.13	537.845	183.663	550.316											211.293	624.988	204.207	614.313	196.112	601.325	189.518	592.202	183.462	585.316	180.657	577.181	176.976	573.412											230.217	653.376
223.703	598.368	217.556	593.833	204.222	576.072	203.931	574.46	193.651	559.672	182.876	542.624	181.305	548.509											211.787	625.994	203.269	615.482	195.775	602.012	190.287	594.629	183.601	585.137	179.473	580.444	176.642	571.702											221.744	640.322
221.484	599.112	214.68	594.405	201.144	574.724	201.55	573.624	189.914	559.816	181.066	542.701	177.646	549.583											211.003	625.675	202.429	615.161	196.68	605.295	190.092	595.854	182.503	584.939	180.015	578.298	175.281	571.07											211.81	633.991
218.911	600.046	211.844	593.293	198.818	574.126	198.671	575.055	187.473	557.293	180.069	543.368	175.715	547.029											210.429	626.526	202.521	616.365	195.722	604.693	189.757	594.468	183.207	585.909	179.219	578.404	175.68	571.702											207.175	631.764
217.988	601.057	209.268	592.098	197.816	572.175	195.597	571.555	185.487	556.23	177.138	545.514	174.504	548.241											208.879	623.98	202.254	616.246	195.808	605.211	190.941	595.523	182.521	584.05	181.189	577.652	176.08	571.24											204.271	629.269
214.72	601.284	206.268	590.661	195.317	571.845	196.061	573.434	183.53	557.615	177.646	545.989	173.17	546.667											208.101	623.313	201.796	616.012	195.751	605.541	190.399	596.187	182.618	584	181.077	579.088	175.82	571.462											201.543	627.807
213.406	601.491	204.862	588.888	194.715	571.629	193.732	573.784	184.133	559.086	176.617	548.339	172.865	545.523											208.787	625.272	201.527	618.526	195.163	604.775	189.926	595.251	183.16	587.383	180.284	577.722	176.669	570.766											201.365	626.382
212.184	601.494	202.233	588.026	193.49	569.06	192.562	575.385	183.89	560.805	175.536	550.221	171.657	544.655											210.112	625.985	202.18	615.708	195.612	605.099	189.731	595.819	184	585.947	180.186	577.339	176.195	571.93											199.698	626.189
210.112	599.721	200.104	587.17	191.715	570.491	191.386	575.586	182.231	560.693	175.15	549.761	170.637	543.557											208.749	629.231	200.778	615.787	196.257	605.099	189.497	594.488	183.935	587.24	179.571	578.018	176.672	572.418											199.446	628.478
209.455	599.382	200.55	587.44	192.135	570.56	191.182	576.773	181.559	562.468	174.585	550.138	169.516	541.739											208.683	625.833	201.562	616.155	195.186	603.708	188.334	597.015	184.905	587.123	179.769	577.333	176.148	571.845											199.867	630.244
207.346	598.379	199.429	583.989	191.493	571.152	188.911	573.371	181.107	561.681	173.879	555.052	168.925	542.986											208.645	626.953	201.118	615.661	194.485	601.906	188.778	595.117	184.462	586.775	178.68	576.444	176.015	570.155											199.372	632.129
206.597	598.862	196.501	584.224	190.72	572.198	187.983	571.626	179.378	561.003	173.579	552.865	168.386	539.73											207.63	624.129	199.793	614.14	193.879	599.213	188.642	596.404	183.82	584.851	179.506	574.982	175.888	567.447											199.753	632.089
206.21	600.213	196.285	582.124	189.859	573.718	187.311	571.106	179.663	560.81	174.144	552.466	167.85	540.828											206.151	623.307	199.772	615.444	192.609	596.974	187.766	594.778	184.201	585.509	178.988	576.175	174.562	566.749											198.304	631.864
206.069	599.529	195.303	582.77	189.012	574.851	186.228	568.612	178.205	564.066	173.473	554.06	167.487	537.753											207.145	625.76	200.009	611.02	193.464	596.684	188.334	594.985	183.515	586.006	179.03	573.711	174.453	565.734											197.394	630.051
205.265	598.943	194.196	578.586	189.524	572.856	184.585	568.276	178.919	562.787	172.588	553.727	166.971	537.457											206.657	623.459	198.775	612.839	192.852	595.678	187.314	594.237	182.518	584.62	178.799	573.012	173.639	567.099											196.615	627.858
204.45	602.767	193.778	581.299	187.816	573.813	183.559	565.566	177.297	562.819	172.233	554.707	165.963	536.04											206.127	623.889	199.701	612.383	192.385	595.319	188.506	593.915	182.417	584.053	178.737	572.096	173.405	565.883											195.67	629.378
205.084	602.33	192.977	580.753	188.066	575.264	183.092	565.152	177.164	561.578	172.375	553.589	165.444	536.934											205.382	623.968	197.562	611.959	191.574	593.418	187.76	593.532	181.917	581.444	177.716	571.523	173.595	566.114											197.083	632.869
204.522	603	192.092	580.733	188.386	576.057	182.294	564.152	177.585	562.239	172.504	553.632	165.787	539.037											204.793	621.749	198.669	613.994	192.041	596.222	187.317	591.006	182.393	581.482	177.828	571.81	172.195	566.099											196.21	630.549
202.974	600.236	192.354	583.853	188.11	579.917	182.11	566.661	177.55	564.141	171.536	554.632	165.83	540.486											206.101	626.38	198.541	612.658	191.411	596.825	187.441	592.561	182.314	580.585	177.905	574.237	171.938	566.088											195.438	625.336
202.464	596.44	192.173	582.621	187.579	579.394	181.646	566.526	177.429	563.052	173.228	554.882	166.793	541.514											206.331	623.374	198.509	610.763	192.308	598.681	187.151	592.819	181.609	580.012	178.423	573.523	173.417	565.906											193.67	622.967
201.706	593.707	191.706	580.658	187.539	579.342	181.885	566.101	177.455	564.463	171.925	556.026	166.562	544.33											206.115	623.126	198.225	612.19	192.379	601.892	186.902	593.275	180.678	578.404	178.074	573.453	173.263	565.213											193.685	619.76
200.605	592.948	190.337	582.566	187.023	582.026	181.104	566.052	178.536	567.566	172.697	558.316	167.798	542.977											205.586	622.576	198	609.936	192.423	602.304	188.438	594.254	181.343	575.892	178.87	577.398	172.929	566.418											192.228	618.498
199.424	593.414	190.421	582.672	187.47	581.52	180.784	567.112	177.156	562.885	172.991	557.701	167.839	541.807											205.71	623.412	197.527	609.795	192.385	601.968	186.923	592.86	180.213	575.494	178.817	577.003	173.092	566.845											191.972	616.187
199.303	594.707	190.634	581.287	186.712	580.934	181.32	566.977	176.314	561.813	172.352	555.178	166.671	541.164											205.725	624.512	197.908	608.871	192.447	601.988	186.612	590.439	179.953	573.33	178.713	575.968	172.536	566.526											191.168	615.978
199.484	596.69	190.988	583.491	187.233	581.836	181.202	567.201	177.052	562.511	170.677	552.92	165.398	542.463											205.219	622.848	198.201	610.547	192.467	604.281	187.151	591.807	180.802	573.69	179.956	575.564	172.331	567.62											190.455	616.367
198.628	594.609	190.565	584.79	186.602	580.167	181.395	568.856	176.262	562.974	170.196	549.339	165.473	540.523											206.059	621.988	198.414	610.465	192.293	604.129	185.976	591.219	180.21	575.439	178.612	575.225	172.672	567.354											189.851	615.913
197.905	595.049	191.553	586.118	186.444	580.675	180.562	567.428	175.775	562.325	170.692	553.44	163.282	538.032											205.263	622.009	198.021	611.635	192.172	603.722	187.192	591.728	180.21	577.208	177.42	572.395	172.935	568.48											189.372	614.371
198.357	595.92	192.769	588.066	185.588	578.213	181.138	571.233	174.501	559.779	169.807	552.282	163.32	536.078											203.997	619.81	198.754	611.968	193.139	603.503	186.018	589.424	179.962	577.342	177.707	569.795	173.169	568.272											188.836	614.484
199.184	597.109	192.879	589.925	184.66	574.575	181.386	569.914	173.478	559.601	169.357	551.908	162.841	535.333											204.325	620.813	198.953	614.833	192.228	603.281	186.036	589.649	179.444	576.637	177.447	571.798	172.917	569.044											188.928	613.833
198.504	598.897	193.392	591.187	185.032	578.388	180.706	570.19	173.207	559.563	168.738	549.083	162.882	534.994											204.962	622.804	198.837	613.135	192.056	603.184	186.429	591.743	179.683	576.404	177.888	575.117	173.506	568.769											189.987	618.927
198.493	597.187	194.308	589.647	185.147	576.345	180.85	568.836	172.622	557.374	168.366	548.244	162.127	534.644											204.914	622.249	199.083	614.096	192.559	603.731	185.814	590.529	179.207	576.994	177.186	576.421	172.879	567.868											189.939	620.276
197.813	596.618	193.029	586.078	185.896	577.767	180.182	568.284	171.311	557.42	167.147	545.77	163.597	538.707											205.352	622.24	199.663	613.205	192.592	604.146	185.994	591.249	180.379	581.392	176.361	576.439	172.491	566.041											189.591	621.051
198.441	594.293	192.499	586.391	185.058	578.454	180.133	569.56	172.19	557.178	166.579	546.368	164.464	541.221											204.831	621.836	199.121	612.591	191.32	601.263	186.79	591.778	180.494	578.632	176.962	577.512	173.136	567.848											189.961	622.002
198.259	594.198	190.66	584.534	185.052	578.149	181.236	570.037	171.977	555.457	164.818	545.713	164.3	541.48											204.914	622.898	198.086	611.26	190.506	598.883	185.308	589.395	180.55	579.81	176.42	573.915	173.148	567.523											191.024	623.187
197.121	595.644	190.28	585.713	185.133	576.839	180.726	571.73	170.79	555.457	165.262	543.96	164.824	544.149											204.888	621.319	197.822	611.173	190.396	598.304	186.26	590.029	180.518	581.023	176.902	575.044	172.837	566.202											190.663	620.704
196.582	592.124	190.121	583.158	185.755	576.578	180.957	571.58	170.885	554.115	164.934	543.204	164.686	543.147											205.222	623.921	197.707	610.345	190.488	596.556	185.429	592.073	179.565	580.798	176.34	575.354	173.447	567.14											189.652	619.471
196.13	591.141	189.196	582.882	185.689	577.006	180.461	571.704	169.945	551.319	165.058	539.871	164.478	544.828											204.305	621.512	198.467	610.234	190.621	597.374	185.538	593.073	180.086	579.33	175.672	572.287	173.361	568.117											189.954	618.649
196.539	589.966	189.092	582.325	184.389	579.871	180.274	570.716	170.052	551.08	165.657	538.954	164.164	544.598											204.441	620.19	197.361	610.933	189.689	598.117	185.494	590.257	180.568	581.357	175.678	571.251	173.426	566.652											190.462	618.8
196.058	589.405	188.231	579.69	186.539	582.172	179.294	567.359	169.911	549.635	164.925	539.667	164.53	547.494											205.367	624.76	197.935	611.915	190.012	600.421	185.213	591.594	180.207	581.19	175.133	569.795	172.571	567.304											189.737	618.278
195.68	589.517	189.36	579.698	185.625	580.773	178.3	565.776	170.058	551.399	163.775	537.994	164.156	545.376											204.092	620.269	196.751	611.696	189.831	597.658	184.808	588.167	181.58	581.74	175.21	569.895	174.393	567.111											190.536	621.567
195.674	586.595	189.055	577.908	185.588	578.977	177.988	566.307	170.671	553.397	163.228	535.991	163.916	546.282											204.556	621.547	197.822	612.798	189.669	598.316	184.423	587.868	180.065	581.52	173.932	570.339	172.612	567.17											190.902	620.331
195.804	585.034	188.156	578.793	186.049	578.67	177.245	564.859	170.908	554.273	163.562	537.707	165.499	545.092											204.388	621.269	197.322	610.281	188.612	594.991	184.562	587.544	180.601	580.781	174.136	569.468	173.893	567.947											189.945	619.371
195.499	582.911	188.222	577.328	184.836	576.388	176.729	562.078	171.53	556.586	163.663	535	166.839	544.885											203.831	620.778	198.095	612.678	188.882	595.482	184.305	585.81	180.509	580.497	175.169	570.827	172.621	567.953											189.372	618.878
194.602	581.816	188.418	576.448	184.686	577.805	177.118	560.072	171.539	555.865	162.654	534.267	167.196	548.908											204.408	621.023	196.79	611.284	189.71	598.629	183.905	586.775	180.192	579.442	174.376	570.655	172.299	565.76											190.059	617.544
194.075	580.845	187.746	575.69	184.896	577.761	176.144	559.914	172.236	555.744	163.256	533.819	167.236	550.221											202.956	617.971	198.121	611.591	189.414	599.018	184.556	585.833	179.201	581.249	174.107	571.295	173.42	567.86											189.031	618.887
193.611	581.782	187.703	574.302	184.513	578.632	176.326	560.767	171.046	555.425	162.631	534.549	166.89	547.287											204.476	620.588	197.651	612.351	189.127	600.137	183.399	585.611	180.246	580.675	174.731	572.073	173.358	567.839											189.551	617.16
194.112	583.437	188.133	573.675	184.542	578.466	176.96	565.339	171.611	555.313	162.821	534.112	166.671	547.54											204.109	619.751	197.373	610.041	190.479	600.246	183.456	588.69	179.476	580.898	175.246	573.848	172.769	566.626											189.267	617.153
195.487	585.609	187.568	570.397	183.262	577.445	177.098	565	170.816	554.572	163.34	537.241	166.902	544.871											204.429	617.95	198.467	612.401	189.571	601.658	184.29	590.848	180.453	579.418	175.385	572.681	172.355	564.591											189.031	618.273
195.963	590.353	187.037	569.874	184.179	578.135	176.352	564.213	171.781	556.695	162.637	539.764	166.888	546.606											204.198	618.225	197.891	608.845	190.689	602.05	185.648	591.801	180.296	579.98	175.391	574.073	173.402	566.731											189.14	617.336
196.718	590.589	187.15	569.293	183.686	577.957	177.017	562.612	173.64	560.132	163.692	538.489	166.026	543.572											204.083	619.091	196.497	609.842	190.503	598.898	184.396	589.827	180.411	582.392	175.521	573.292	172.308	565.661											189.731	619.362
197.187	593.776	186.573	568.21	183.17	574.994	175.375	562.805	172.513	560.305	162.983	540.132	165.631	544.408											205.243	621.213	197.423	608.956	189.58	597.064	184.935	592.173	180.37	582.091	175.024	573.883	174.015	566.737											188.788	618.089
196.671	593.236	187.072	569.101	183.677	575.951	175.389	559.664	172.631	558.069	164.032	541.647	165.15	544.17											203.157	616.939	197.044	608.57	190.536	595.825	184.852	590.632	179.459	582.257	174.84	573.55	173.559	566.52											189.133	615.827
197.865	594.468	187.928	569.138	183.072	574.931	174.366	558.296	173.565	557.759	164.726	541.362	165.182	542.483											203.876	618.515	197.556	609.289	189.595	594.544	185.967	591.386	179.13	580.807	175.281	574.646	172.867	565.254											189.112	613.824
[truncated: 190 more columns]

## Sheet: CS+mch_mock
fly 2398	Channel1_R2_IntensityMean::DsRed_R2_IntensityMean!!R	Channel1_R2_IntensityMean::DsRed_R2_IntensityMean!!R	Channel1_R1_IntensityMean::DsRed_R1_IntensityMean!!R	Channel1_R2_IntensityMean::DsRed_R2_IntensityMean!!R	Channel1_R1_IntensityMean::DsRed_R1_IntensityMean!!R	Channel1_R2_IntensityMean::DsRed_R2_IntensityMean!!R	Channel1_R1_IntensityMean::DsRed_R1_IntensityMean!!R	Channel1_R2_IntensityMean::DsRed_R2_IntensityMean!!R	Channel1_R1_IntensityMean::DsRed_R1_IntensityMean!!R	Channel1_R2_IntensityMean::DsRed_R2_IntensityMean!!R	Channel1_R1_IntensityMean::DsRed_R1_IntensityMean!!R	Channel1_R2_IntensityMean::DsRed_R2_IntensityMean!!R	Channel1_R1_IntensityMean::DsRed_R1_IntensityMean!!R											Fly 2399	Channel1_R1_IntensityMean::DsRed_R1_IntensityMean!!R	Channel1_R2_IntensityMean::DsRed_R2_IntensityMean!!R	Channel1_R1_IntensityMean::DsRed_R1_IntensityMean!!R	Channel1_R2_IntensityMean::DsRed_R2_IntensityMean!!R	Channel1_R1_IntensityMean::DsRed_R1_IntensityMean!!R	Channel1_R2_IntensityMean::DsRed_R2_IntensityMean!!R	Channel1_R1_IntensityMean::DsRed_R1_IntensityMean!!R	Channel1_R1_IntensityMean::DsRed_R1_IntensityMean!!R	Channel1_R2_IntensityMean::DsRed_R2_IntensityMean!!R	Channel1_R1_IntensityMean::DsRed_R1_IntensityMean!!R	Channel1_R2_IntensityMean::DsRed_R2_IntensityMean!!R	Channel1_R1_IntensityMean::DsRed_R1_IntensityMean!!R	Channel1_R2_IntensityMean::DsRed_R2_IntensityMean!!R											Fly 2400	Channel1_R2_IntensityMean::DsRed_R2_IntensityMean!!R
228.455	631.836	206.003	598.56	207.968	614.043	197.095	599.371	180.853	547.713	177.674	553.42	177.816	567.037	0	0	0	0	0	0	0	0	0	0	226.882	647.722	216.621	633.047	212.071	637.032	203.074	624.178	198.399	611.561	193.098	598.175	188.302	594.5	0	0	0	0	0	0	0	0	0	0	235.311	717.558
226.556	625.101	204.006	592.431	206.585	610.583	195.291	596.241	179.582	548.885	175.723	549.06	175.602	555.483											227.361	651.383	215.672	629.096	211.852	635.365	201.787	616.105	196.944	608.152	191.672	592.582	186.799	591.091											232.02	709.042
225.764	624.997	202.945	591.957	205.202	607.106	194.605	594.695	180.47	550.279	175.282	547.606	172.709	548.756											226.127	647.95	214.698	632.067	211.059	632.868	199.37	611.594	196.189	604.795	190.482	590.526	186.358	585.965											226.899	698.144
225.006	627.807	201.977	587.81	205.207	607.718	194.231	593.707	179.873	547.221	174.219	545.399	171.49	546.675											225.612	645.412	214.467	635.14	209.973	628.863	198.843	606.781	195.914	599.608	189.414	588.632	184.592	583.056											222.468	685.847
223.896	627.853	201.556	586.411	203.954	603.494	192.977	595.506	179.718	545.299	174.075	542.865	170.274	542.514											223.935	641.845	215.154	636.48	207.512	625.278	197.796	606.167	194.408	600.588	187.349	588.529	183.58	578.605											219.223	675.722
223.144	627.414	200.81	585.428	202.64	600.968	192.951	591.816	178.141	543.894	174.124	542.83	169.83	539.135											223.891	641.728	214.441	634.178	206.355	624.099	197.402	607.111	194.749	603.006	188.74	589.626	182.565	574.673											218.681	676.004
222.741	630.109	199.983	581.523	201.424	599.201	192.069	591.348	178.354	545.851	173.942	543.595	169.369	539.563											223.675	640.743	214.683	634.637	206.731	622.857	197.808	607.713	194.763	601.588	187.293	587.81	182.109	573.678											218.425	675.047
223.251	627.201	200.135	582.003	201.499	598.348	192.524	590.695	178.231	544.307	173.758	542.96	168.689	537.5											222.678	642.792	213.53	632.787	206.429	621.231	198.115	605.807	192.834	602.061	188.237	590.529	181.793	568.55											218.133	674.624
221.147	626.687	198.68	580.29	200.144	596.917	192.216	588.075	178.248	544.566	173.689	542.333	168.415	533.503											224.379	642.316	213.707	634.611	205.784	620.409	198.151	605.219	193.512	600.404	187.056	589.111	181.408	566.95											216.039	666.633
222.081	628.417	199.991	579.724	200.066	595.621	190.804	585.793	178.392	542.213	172.87	542.161	168.813	533.126											223.281	642.895	212.885	631.132	205.278	619.477	198.047	603.333	194.03	602.05	187.284	590.465	180.521	567.699											214.295	659.431
222.141	625.101	200.061	580.328	198.579	594.394	190.343	582.158	177.386	544.164	173.441	540.865	167.447	532.526											223.707	644.193	212.305	630.687	204.828	619.912	195.982	603.053	193.962	601.813	186.547	588.363	181.112	569.418											213.263	656.931
222.671	625.302	198.749	576.802	198.213	593.75	190.277	583.29	177.133	542.046	174.095	541.313	167.464	531.894											223.352	641.421	213.015	633.617	205.231	617.939	196.358	603.392	193.757	600.012	187.757	590.225	180.82	571.944											212.239	651.042
222.576	624.649	199.409	577.032	198.438	592.589	189.605	580.69	177.545	543.848	173.037	537.417	167.507	530.997											223.399	641.816	213.355	632.588	205.027	619.292	196.612	604.246	193.728	600.047	188.204	590.93	181.29	575.81											211.381	648.767
222.501	625.549	199.098	576.218	198.597	590.687	189.738	579.207	178.421	543.974	173.161	537.351	167.559	529.523											223.692	645.728	213.337	633.327	205.441	618.319	197.447	604.912	193.08	598.456	187.399	588.968	183.213	577.453											210.888	646.878
222.274	626.33	198.908	575.037	198.539	590.486	189.553	578.511	177.329	543.934	172.363	536.655	167.141	528.784											223.521	645.184	212.935	633.029	203.207	615.246	197.195	603.886	192.769	596.883	187.062	590.272	182.464	577.734											210.265	644.14
222.265	623.744	199.643	574.675	198.476	592.072	190.965	577.302	178.683	544.198	172.262	535.612	167.081	526.374											223.429	646.251	212.893	631.211	204.151	615.909	196.893	604.982	193.148	596.471	187.343	589.108	182.186	578.234											210.499	643.113
221.006	621.621	199.415	573.233	198.02	591.06	191.666	580.066	179.037	546.477	172.718	534.727	167.265	525.675											223.379	644.912	212.396	632.784	204.358	616.801	196.657	603.196	192.524	597.427	187.299	589.535	182.518	579.184											211.451	642.702
221.939	623.221	199.078	574.598	198.089	590.724	191.637	578.037	179.755	550.79	173.063	535.994	167.127	525.227											223.373	643.544	212.195	630.386	203.657	616.333	196.834	604.073	192.654	597.211	187.376	587.658	181.405	579.439											211.258	643.32
221.963	624.313	199.689	573.451	196.369	586.606	191.305	579.112	180.153	553.914	171.55	533.333	166.138	525.175											223.725	645.26	212.044	631.605	203.929	616.915	196.172	602.661	191.675	598.354	187.246	587.822	181.509	579.281											212.306	643.269
222.199	623.046	199.383	573.066	197.522	586.845	190.487	579.08	179.651	553.807	171.844	533.716	166.761	524.537											222.003	642.88	211.012	629.608	203.672	614.845	196.607	604.541	193.24	599.93	186.686	589.67	181.686	580.272											213.138	643.096
222.098	622.69	198.66	572.609	197.043	586.138	191.455	580.009	180.539	556.348	171.893	534.132	165.285	524.917											223.186	643.953	211.95	627.488	202.63	615.749	197.249	604.968	193.284	599.538	188.207	591.462	182.216	580.389											211.902	640.753
222.012	624.641	199.651	573.397	197.406	586.851	191.735	579.523	180.513	559.33	171.386	531.859	165.986	524.471											222.041	640.851	212.731	629.725	204.038	615.061	197.618	605.857	193.012	598.725	186.592	589.956	181.589	580.512											210.897	639.684
221.225	622.138	199.914	571.986	196.905	584.925	191.352	580.503	181.294	562.511	171.205	532.359	167.138	524.701											223.154	645.784	211.444	628.971	202.967	612.36	196.831	607.023	192.361	598.617	187.423	588.98	182.393	582.231											210.354	639.129
220.974	621.445	198.951	571.954	196.317	585.29	190.542	581.917	182.758	563.04	171.49	533.509	167.709	525.514											222.464	644.102	210.95	628.5	202.923	614.301	197.686	606.553	191.988	597.295	186.456	588.108	181.973	580.208											211.33	644.624
221.643	621.428	200.04	573.546	198.536	585.448	192.674	581.606	184.043	565.063	172.646	532.865	168.643	524.218											222.139	641.637	211.349	627.939	203.503	616.032	197.808	606.76	193.062	597.442	185.95	587.827	181.648	579.711											211.632	647.318
228.317	621.983	211.657	575.945	208.516	590.195	203.032	582.466	193.576	563.655	181.516	532.822	175.735	524.316											223.893	641.418	213.716	627.205	205.198	614.357	199.151	607.026	193.533	597.693	187.621	587.69	182.491	580.436											219.893	648.622
233.202	622.282	217.147	577.532	215.968	591	208.231	583.043	199.216	562.707	185.824	533.761	179.058	522.675											222.97	640.655	215.92	626.579	205.867	613.114	200.713	605.751	193.781	597.757	188.53	586.243	183.018	579.257											226.247	650.144
234.7	620.819	219.888	581.874	217.098	593.405	210.144	581.302	200.36	563.178	188.447	535.124	180.654	522.862											223.633	642.009	215.598	624.918	206.675	613.246	201.325	604.711	195.639	597.705	188.917	586.868	184.139	578.702											228.591	648.911
236.104	621.543	221.101	583.764	217.666	594.486	211.294	581.351	201.81	562.095	188.986	537.899	180.801	524.167											224.109	640.541	215.092	627.056	207.251	614.137	201.577	603.632	194.97	596.193	187.97	586.056	183.982	578.211											230.558	648.209
236.522	621.287	221.277	583.336	218.455	592.687	211.715	583.345	201.764	564.345	190.061	541.313	181.429	525.951											222.902	640.635	215.139	624.673	205.864	614.789	199.322	600.263	194.692	597.076	188.163	584.526	184.393	577.901											232.733	649.002
235.986	621.161	221.726	586.445	218.003	593.98	210.51	581.437	202.53	564.52	191.144	542.138	181.383	526.624											222.479	639.284	214.947	626.079	205.322	612.83	199.997	601.26	193.852	593.444	188.009	583.023	185.104	578.684											234.893	651.078
235.55	619.003	221.847	587.54	217.193	592.871	210.865	580.991	202.519	565.684	191.798	545.466	180.715	525.33											223.068	637.705	214.967	627.822	205.701	612.728	199.982	603.199	193.024	594.044	187.559	584.991	184.086	579.55											235.171	650.262
237.043	619.865	222.187	587.894	214.879	591.911	210.461	582.437	202.256	565.698	191.816	546.221	181.657	526.147											222.281	638.529	213.672	627.289	205.476	611.991	198.621	602.307	192.349	594.681	187.396	583.307	182.479	578.751											235.389	650.322
236.706	618.552	223.706	590.658	216.729	592.296	210.764	581.54	202.988	566.779	190.101	542.204	180.559	524.856											222.731	639.991	213.314	623.971	205.784	612.927	198.269	603.289	192.846	593.33	186.189	582.763	181.775	578.637											234.543	649.913
236.305	621.313	223.914	594.543	216.614	592.805	210.68	581.675	202.499	565.451	190.614	544.733	180.196	526.391											221.115	637.915	212.678	626.415	204.734	615.181	198.95	601.64	192.467	593.886	185.272	585.439	182.207	578.076											234.147	649.716
236.628	618.362	225.438	597.951	216.363	592.991	210.233	581.158	201.899	565.658	191.023	545.931	181.597	523.957											221.281	638.462	211.683	623.193	204.343	612.67	196.467	600.757	192.814	594.959	183.799	583.535	181.231	576.547											232.278	649.093
236.476	618.313	225.539	599.537	214.524	592.632	209.98	580.353	201.749	563.891	192.579	549.537	181.784	528.103											220.346	637.363	211.518	621.702	204.027	613.851	197.784	602.655	192.994	594.567	184.962	584.088	181.429	576.515											235.092	649.642
237.937	618.129	225.187	601.96	215.435	592.345	209.36	579.316	201.219	563.902	191.879	551.902	183.611	531.756											219.938	635.471	210.843	621.404	203.814	610.833	197.361	602.547	192.639	594.237	184.462	584.325	181.467	576.363											234.562	650.367
237.245	618.25	224.594	600.756	215.063	591.402	209.588	582.236	200.003	561.624	193.911	554.371	185.098	535.02											219.828	633.67	209.047	619.251	203.139	609.716	197.938	602.64	191.964	593.368	184.438	581.971	180.311	575.357											232.937	648.193
236.317	617.741	225.317	600.385	214.562	590.411	208.925	579.96	199.945	563.052	192.573	554	184.965	537.471											218.678	632.675	209.444	617.611	201.864	606.193	198.104	602.509	192.041	592.45	184.997	583.643	181.544	574.515											232.915	646.58
237.591	616.382	224.666	599.138	213.905	590.457	208.386	579.115	199.839	565.379	193.793	552.526	185.798	538.917											219.524	632.661	209.325	614.053	202.003	607.003	196.914	601.655	191.269	592.272	184.104	583.442	180.843	574.772											231.584	643.596
236.994	618.106	224.173	599.81	213.948	591.204	208.326	577.523	200.314	566.132	194.438	555.764	185.997	539.721											219.391	634.368	207.346	613.541	200.346	604.526	196.683	600.769	190.728	590.386	183.331	582.114	180.195	574.418											231.468	643.616
237.196	616.859	223.484	598.365	212.844	590.184	208.827	576.994	201.003	567.296	194.297	557.02	186.764	538.925											220.183	636.485	207.908	613.067	200.189	602.266	196.583	601.845	190.796	588.228	183.754	581.626	180.734	575.52											232.943	642.493
236.571	614.747	223.205	597.764	211.876	588.149	210.069	580.635	200.594	568.112	195.256	558.187	185.669	542.23											219.169	636.211	207.485	613.246	200.272	599.421	196.814	600.547	190.157	586.889	184.263	582.304	180.038	573.994											233.26	641.72
237.787	619.141	222.885	598.227	211.646	586.644	208.239	579.727	201.314	567.537	196.885	559.425	186.818	540.279											220.145	635.213	208.521	617.102	200.346	598.93	196.456	602.289	190.346	588.646	183.139	581.585	180.828	574.515											231.842	639.002
236.968	618.687	223.363	599.698	212.032	586.486	208.934	582.147	201.026	566.948	196.614	558.316	185.464	539.681											219.985	637.526	208.45	619.988	199.124	603.225	195.716	601.865	190.521	589.965	183.636	582.544	179.962	574.044											231.923	639.424
237.36	619.063	223.793	601.032	212.104	589.046	208.821	579.991	201.086	568.48	195.948	559.247	185.617	538.454											218.379	634.018	209.988	621.354	200.47	603.591	195.669	600.924	190.754	589.906	183.272	579.868	181.041	574.175											230.993	636.562
235.378	617.908	223.79	601.244	212.853	587.109	208.527	580.204	201.496	568.198	195.412	558.08	185.418	537.201											218.373	634.868	208.962	621.956	199.654	605.368	196.03	601.716	190.607	589.205	183.722	580.48	180.627	573.158											233.617	635.671
233.937	618.753	224.605	602.859	214.542	590.063	207.965	582.621	201.006	569.888	196.274	560.069	184.323	537.902											218.462	636.675	209.959	624.079	200.45	605.83	195.695	600.667	190.938	591.427	183.648	582.117	180.266	573.409											232.849	635.993
235.643	617.379	223.375	601.388	213.058	588.006	207.455	582.296	200.79	567.221	196.032	556.891	184.643	538.741											218.68	634.579	210.101	624.754	200.672	606.608	196.062	600.67	190.37	592.377	184.269	582.193	179.858	573.225											232.361	636.791
236.112	617.273	224.098	600.517	211.438	586.569	207.202	580.888	200.994	568.908	195.499	560.287	185.314	541.017											219.246	632.067	210.269	623.737	200.423	608.588	195.66	600.512	190.672	593.95	185.559	584.342	180.373	574.015											228.95	639.936
234.827	617.457	225.478	602.201	212.196	584.957	206.867	579.284	200.804	570.897	193.807	560.968	186.02	543.284											218.669	635.836	209.352	624.681	200.26	611.427	195.204	601.079	188.524	592.135	184.216	582.216	179.571	573.509											225.532	640.978
233.715	616.017	224.833	600.922	209.98	583.718	205.562	578.727	199.813	571.5	193.343	560.17	185.553	543.552											218.867	636.289	210.148	623.582	200.707	610.035	195.633	601.784	189.015	593.643	184.328	583.415	179.432	574.278											223.322	642.871
231.712	615.21	223.352	601.638	209.605	583.914	204.378	578.874	199.654	570.411	192.121	560.644	185.602	547.27											217.825	637.132	210.104	624.243	199.175	610.57	195.426	602.123	188.923	592.208	184.683	583.269	179.686	575.675											220.168	641.94
231.493	613.325	222.545	601.353	209.51	581.503	203.343	578.032	199.392	572.351	192.85	558.761	184.922	547.486											217	635.617	209.086	625.108	199.648	609.304	195.178	601.412	188.586	592.839	183.225	580.363	178.666	573.079											218	639.527
230.916	615.284	222.706	601.471	208.683	582.181	203.323	575.905	198.421	570.264	192.11	556.48	184.637	549.233											216.763	633.342	209.092	623.07	199.53	610.904	193.891	600.532	188.447	590.333	182.669	579.354	179.178	575.444											212.044	637.4
231.559	611.592	221.671	601.164	207.669	580.043	202.931	579.667	197.625	567.966	188.951	555.572	184.628	548.072											215.441	630.637	207.633	621.675	199.624	608.901	194.503	601.219	188.281	590.307	181.941	580.535	178.814	574.132											210.93	642.151
229.674	611.543	220.807	601.759	207.144	581.402	201.614	575.557	195.476	568.388	187.493	554	183.228	548.707											215.607	629.731	208.311	625.298	199.5	612.895	192.512	601.316	187.228	589.564	181.932	578.904	178.142	573.371											212.009	646.609
228.424	611.828	218.677	600.457	206.726	583.822	200.326	576.463	193.695	568.043	185.85	551.526	182.248	551.445											214.497	627.123	207.734	621.901	198.926	608.573	193.891	599.947	187.062	591.006	181.976	579.605	178.55	573.743											212.455	652.182
226.504	610.575	216.928	601.063	203.519	581.894	198.066	576.546	193.496	566.951	184.715	551.552	179.553	550.307											213.166	626.526	206.95	621.251	197.926	607.36	192.766	599.839	186.84	588.249	181.562	581.646	177.834	573.962											211.398	652.151
223.746	609.316	214.591	600.928	202.625	581.753	197.075	575.411	192.715	567.23	183.159	548.388	179.816	549.839											213.249	624.652	207.577	621.336	198.654	609.38	192.13	598.041	186.435	588.327	181.828	581.532	178.328	571.354											210.022	651.167
223.844	609.546	212.769	600.983	201.248	582.514	196.259	578.164	191.248	567.055	183.02	549.299	178.801	551.552											211.935	623.599	208.009	623.915	199.37	611.599	192.485	599.184	186.766	591.222	181.379	580.506	177.66	570.953											211.742	659.229
223.588	611.805	211.565	598.819	199.452	579.233	195.236	575.655	189.89	567.664	181.251	548.04	178.738	551.02											214.095	627.667	208.03	624.956	197.902	607.035	191.293	597.789	187.476	589.009	180.964	577.269	177.408	567.93											211.95	661.356
221.536	608.566	210.695	599.687	197.478	580.08	192.847	576.454	189.421	566.549	179.222	547.083	178.813	552.664											213.515	628.462	207.086	622.62	199.18	611.035	191.05	597.36	186.29	588.596	179.55	575.535	176.382	567.175											212.888	663.553
220.035	610.92	209.922	599.003	197.844	581.911	192.997	574.983	188.997	567.21	178.542	547.089	176.398	551.149											212.275	628.225	206.352	619.442	197.352	609.108	191.109	598.965	187.092	587.155	179.467	573.102	175.37	563.52											212.884	667.471
219.755	611.871	207.856	600.555	197.121	582.198	192.115	574.491	188.545	567.402	178.715	546.181	177.311	549.767											212.754	630.658	206.382	618.371	196.695	606.985	191.494	598.477	186.041	590.184	179.098	575.102	175.37	562.485											213.304	670.147
218.524	609.376	207.899	597.376	195.793	581.79	191.225	572.868	188.32	568.787	178.513	545.434	176.023	546.365											213.417	632.439	205.065	617.333	196.541	606.295	191.518	599.14	185.435	590.009	179.42	578.225	174.29	561.52											214.665	676.924
216.628	609.641	206.058	595.908	195.522	580.253	190.908	575.612	187.755	568.693	177.375	543.598	174.945	548.713											214.361	633.023	203.876	614.45	196.621	605.272	191.429	598.67	185.382	588.892	180.355	579.982	174.18	562.933											212.131	670.016
215.744	610.379	205.277	594.428	194.138	577.894	189.337	574.457	186.882	568.773	175.375	543.868	175.179	545.132											214.166	634.251	205.006	614.573	195.408	606.117	191.491	597.351	184.234	586.48	180.527	581.137	173.985	563.462											209.624	664.102
217.45	611.491	204.83	594.825	193.369	577.043	189.611	574.365	186.576	566.885	174.467	544.874	174.366	543.994											212.855	632.836	204.426	616.915	197.367	608.673	191.879	598.108	184.488	587.085	179.29	580.596	174.299	564.219											210.344	664.547
215.925	611.647	204.519	594.716	192.778	575.54	188.68	575.448	186.052	565.859	174.052	541.816	172.718	544.52											213.142	632.655	205.053	617.681	196.53	605	190.976	596.553	185.429	589.24	180.293	581.766	173.648	562.304											211.144	668.073
213.963	611.417	203.666	591.833	191.66	573.724	189.697	575.626	186.406	567.348	174.686	542.644	172.398	543.365											213.769	633.848	203.651	616.953	195.565	603.646	189.76	594.029	185.485	588.263	179.429	580.213	173.808	560.325											210.389	669.658
214.519	611.362	203.32	590.638	191.014	571.937	188.202	576.713	185.366	565.879	173.965	547.195	172.438	541.42											213.231	630.722	203.737	618.187	194.627	604.319	189.657	594.485	186.536	589.816	180.263	580.026	174.305	563.889											213.67	676.838
214.499	610.152	202.078	587.578	191.196	571.19	187.461	574.48	184.565	566.011	174.741	549.144	172.556	543.152											214.098	632.365	203.772	618.529	195.178	606.371	188.172	590.836	186.044	589.275	179.021	580.807	173.985	562.096											211.678	673.624
214.035	610.083	200.98	587.316	191.256	573.224	188.043	573.701	183.573	565.761	174.862	550.126	172.692	540.957											213.325	633.421	203.926	619.281	196.109	608.877	186.473	589.95	185.426	589.775	178.568	578.912	173.959	562.076											208.149	659.887
213.395	609.066	200.159	585.684	191.625	575.201	187.438	575.434	183.501	566.037	175.363	549.491	171.718	541.629											213.367	633.389	203.642	618.705	195.391	605.462	187.713	589.942	185.967	589.503	178.867	579.544	173.964	559.974											205.733	649.031
213.807	611.126	199.441	584.239	191.092	575.175	189.003	578.052	183.697	566.368	174.769	550.448	169.683	538.313											212.541	631.175	204.595	619.836	195.976	605.319	187.089	589.977	184.328	587.213	178.929	580.365	172.503	559.842											203.978	640.767
213.902	612.557	198.452	582.259	191.605	577.937	188.193	575.138	183.712	566.239	175.669	551.543	170.398	537.302											212.749	630.193	202.036	614.953	195.725	607.003	187.754	591.114	184.515	583.336	179.26	580.377	173.021	564.251											200.678	637.14
213.827	611.04	198.147	582.534	191.925	579.348	186.85	575.06	183.04	564.284	176.063	553.313	169.398	537.187											212.447	631.342	200.698	609.912	195.464	605.76	185.879	589.304	182.08	579.012	178.885	577.284	174.098	567.497											200.241	633.6
213.161	612.043	198.078	581.856	191.193	581.448	187.069	574.612	182.02	561.701	176.323	556.506	168.899	536.014											212.361	630.374	199.388	606.558	195.485	605.266	185.636	586.693	181.991	579.442	177.601	573.839	173.473	568.193											200.867	629.413
212.167	608.086	198.236	583.744	190.029	581.489	186.7	572.457	181.499	561.937	177.277	558.089	168.726	536.414											211.956	629.155	198	605.304	194.21	602.079	186.328	585.898	183.189	581.345	177.837	572.02	173.577	567.333											200.667	629.973
213.617	608.037	198.634	583.894	190.542	580.603	186.542	572.049	181.34	562.44	175.798	557.526	168.343	534.647											211.879	631.181	199.198	607.284	193.793	599.915	186.059	589.079	181.778	579.883	176.393	572.518	173.675	570.474											199.46	631.158
212.937	609.27	198.187	583.716	191.524	582.282	185.885	572.684	180.519	563.241	176.628	558.247	167.804	532.77											212.373	630.453	198.642	609.526	193.311	601.775	187.074	590.848	182.213	580.532	176.568	572.12	173.251	570.538											199.786	635.587
211.879	609.52	197.928	583.73	191.268	581.356	185.579	574.299	181.45	560.736	176.798	557.322	166.96	532.862											212.766	632.079	198.837	611.181	192.861	601.219	186.947	592.061	181.074	579.424	176.861	572.357	174.873	572.901											201.217	641.044
211.986	611.305	197.545	582.816	191.695	580.491	186.55	575.385	179.389	555.805	176.916	557.264	167.101	533.144											212.574	630.842	199.192	611.848	193.565	604.781	185.515	592.67	180.802	577.88	176.58	574.5	174.935	570.108											201.33	643.638
211.427	609.052	196.285	583.836	191.568	582.339	185.963	577.29	179.141	556.647	176.781	558.069	167.516	532.951											212.296	629.681	198.302	614.301	192.799	603.152	186.29	593.576	181.68	578.111	176.42	576.868	174.562	570.655											201.937	642.249
210.36	607.828	198.282	584.201	192.617	583.474	186.548	576.379	178.775	554.902	176.807	557.618	167.452	535.557											211.388	630.406	198.331	615.816	193.148	605.643	186.506	592.196	180.456	581.45	175.808	574.971	174.278	570.33											200.641	637.873
211.438	609.144	199.597	583.925	192.141	584.612	186.415	576.037	177.824	552.368	175.888	559.342	167.259	535.925											210.266	626.427	197.598	614.216	193.817	607.491	186.355	592.289	182.328	582.798	176.639	575.781	175.607	569.997											199.965	633.889
211.121	608.977	200.196	589.316	191.13	583.224	185.173	573.546	176.703	552.75	175.421	556.609	168.539	537.83											208.911	625.249	197.994	614.924	194.186	606.652	185.746	592.085	183.13	584.164	176.411	575.52	173.982	571.439											200.716	638.649
210.744	608.828	200.28	590.374	190.893	581.247	184.882	572.126	176.922	554.718	175.723	558.066	168.086	540.147											210.645	624.541	197.544	613.968	193.929	605.725	186.459	591.629	182.627	584.33	175.595	576.971	174.065	571.693											200.755	639.173
211.888	612.948	199.274	591.011	189.957	580.845	183.159	572.256	176.977	555.353	176.167	559.477	168.392	543.233											208.237	622.243	197.985	614.114	193.254	604.211	185.772	593.74	182.825	584.219	176.618	578.202	174.37	571.436											201.586	645.547
211.781	611.083	199.856	593.489	189.559	579.761	182.576	569.057	177.625	552.799	176.573	557.06	168.89	544.049											208.314	621.453	197.503	615.719	193.435	606.751	185.42	594.006	182.598	586.971	176.879	578.906	174.757	573.564											201.713	643.976
210.738	610.057	199.499	591.986	190.02	579.026	181.896	568.25	176.49	554.307	175.706	558.08	169.988	545.069											208.414	616.491	197.379	613.848	193.825	604.892	186.062	596.181	181.612	585.827	177.311	578.526	174.145	571.851											200.354	641.951
211.378	608.388	199.824	593.411	189.542	577.253	180.695	564.463	177.13	556.422	174.738	556.52	170.167	545.862											206.704	615.851	197.988	615.544	193.586	607.243	185.556	595.354	183.237	587.225	176.784	577.289	174.571	572.918											200.862	643.178
209.467	606.675	199.118	592.29	188.343	575.842	180.406	567	177.772	559.618	174.21	555.698	170.965	546.882											207.231	615.927	197.337	613.032	193.698	605.523	187.956	596.257	182.592	589.801	177.95	579.763	174.95	571.553											199.565	639.087
208.646	607.448	199.334	593.569	188.398	575.606	180.38	567.664	177.81	559.851	173.576	554.359	169.795	550.511											206.414	616.395	197.864	613.766	192.615	602.135	187.411	592.772	182.698	588.585	179.166	581.453	174.976	572.968											198.538	634.969
207.032	603.42	199.15	592.425	188.115	574.69	178.859	563.874	177.308	560.371	173.219	551.543	170.383	549.132											206.802	616.047	197.672	613.842	194.151	603.237	185.994	595.199	183.675	588.667	178.402	578.985	175.654	572.74											200.484	639.644
206.455	603.138	200.026	593.27	187.251	573.874	180.879	564.687	178.003	559.718	172.862	551.17	169.997	552.029											204.988	614.284	197.911	613.175	193.678	602.155	185.42	593.754	182.982	586.099	179.139	579.731	175.728	570.38											200.05	638.68
205.965	602.009	198.369	592.037	186.692	571.899	179.994	562.899	178.274	564.44	172.53	550.376	169.49	549.371											205.553	613.661	197.63	614.272	193.367	604.798	186.648	594.81	182.269	585.412	178.038	577.687	175.556	571.322											199.689	634.404
206.092	601.974	199.458	592.874	186.216	571.414	179.53	561.784	178.971	563.825	171.738	550.563	170.38	550.684											204.982	615.19	197.018	610.216	192.065	601.901	186.902	595.058	182.746	582.418	177.973	578.906	175.213	570.991											198.429	633.209
206.994	599.057	198.703	592.931	186.746	569.578	180.144	561.325	178.807	565.457	171.118	547.977	170.363	552.121											204.787	616.781	197.009	613.173	193.491	604.757	185.926	594.263	183.278	585.833	177.583	578.494	175.109	572.053											198.254	630.333
206.643	598.193	198.386	595.29	186.625	571.598	179.758	562.075	179.654	563.56	170.862	549.859	169.651	552.532											206.021	619.588	196.979	611.865	191.556	600.854	187.136	595.599	182.524	585.939	177.686	578.442	174.828	571.874											197.825	628.509
[truncated: 190 more columns]
