# Supplementary material for: Dopaminergic mechanism underlying reward-encoding of punishment omission during reversal learning in Drosophila
Source: Nat Commun. 2021 Feb 18;12:1115. doi: 10.1038/s41467-021-21388-w (PMC7893153; doi:10.1038/s41467-021-21388-w)
Supplement: Supplementary file 3 — Supplementary Software [file 41467_2021_21388_MOESM3_ESM.zip › McCurdy et al. Supplementary Software/imaginganalysis.m]

% Imaging analysis used in McCurdy et al. Nat Comms paper.
% Disclaimer: this code is NOT elegant, but it works!
% Please contact liyanmccurdy@gmail.com for more information.


% Input: excel file with GCaMP and Tomato intensity values
% Output: plot of CS- (top) and CS+ (bottom) neural traces, with odor
%   onset/offset and shock onset overlaid as vertical lines. 
%   Also calculates mean odor and shock responses. 
%   Also stores each dR/R neural trace in .csv files, based on CS+ and trial #.

% Code should take ~10s to run. 


clear all
close all

% uncomment a filename to run it.
    filename = 'MB112C_cs+mch.xlsx'; %%% excel file you want to analyze
%    filename = 'MB112C_cs+mch_mock.xlsx'; % mock condition ie no decrease in CS+ odor response during acquisition


wanttoplot = 0; % set to 1 if you want to see processing of individual traces.
                % if you want to do this, I recommend creating a break
                % point at line 333 so you can see each trace and not get
                % overwhelmed by the number of plots. 
                % Set to 0 if you don't want to see it. 

[status,sheets] = xlsfinfo(filename); % find out how many sheets you have in each excel file
nonzeromaxdFF_odor = []; % this is where your mean dF/F values will be stored, ie dR/R @ t = 5-9s
nonzeromaxdFF_shock = []; % this is where your mean dF/F values will be stored, ie dR/R @ t = 9-9.8s

numOfSheets = numel(sheets); % find out how many excel sheets you have, typically 2 (cs+ & cs-)

disp(filename)
for s = 1:numOfSheets % for each excel sheet
    disp(sheets{s})
    
    tempnumone = 1; % these are iteration numbers for which column finaldatatpx is stored
    tempnumtwo = 1;
    tempnumthree = 1;
    tempnumfour = 1;
    tempnumfive = 1;
    tempnumsix = 1;
    tempnumseven = 1;
    tempnumeight = 1;
    tempnumnine = 1;
    tempnumten = 1;
    tempnumeleven = 1;
    tempnumtwelve = 1;
    
    rawdata = xlsread(filename,char(sheets{s}), '', ''); % DOESN'T read cells with letters!
    numcol = size(rawdata,2); % number of columns of data
    varname = ['finaldata' num2str(sheets{s})]; % filename you'll store the data under
    
    
    it = 1; % number of actual traces saved in finaldata
    for qqq = 1:2:numcol % for every other column in each excel sheet
        
        %%%%%%%% SET PARAMETERS HERE %%%%%%%%%%%%%%%
        
        firsttimepoint = 1; % first frame. trim your raw trace to exclude the start if you want; set to 1 if you want the full trace
        lasttimepoint = 100; % 100. these are 20s vids at 5fps.
        
        G = rawdata(firsttimepoint:lasttimepoint,qqq) ./ rawdata(firsttimepoint:lasttimepoint,qqq+1); % take the ratio of gcamp/tomato
        
        timeint = 0.2; % in seconds. time interval between each frame (5fps = 0.2)
        stimduration = 19; % only interested in first 4s from odor on to avoid schock response.
        ET = 200; % exposure time = 200s.
        
        time = [(firsttimepoint-1)*timeint:timeint:(lasttimepoint-1)*timeint]'; % create matrix for time
        
        stimonset_odor = max(find(time<4.8, 100, 'last')); % odor onset @ 4.8s
        stimonset_shock = max(find(time<9, 100, 'last')); % shock onset, t = 9s
        stimoffset_odor = max(find(time<10, 100, 'last'));
        nostimperiod = max(find(time<4.8, 100, 'last')); % last time point before any stimulus onset
        tailnum = max(find(time<15, 100, 'last')); % where your tail nostimperiod starts
        %%%%%%%%%%%%%%%%%%%%%%%%%%%%%%%%%%%%%%%%%%%%
        
        if sum(isnan(G)) >3
            keep = 0;
            dFF_G = zeros(1,length(G)); % create column of zeros if raw trace isn't in right format
        else
            keep = 1;
            
            %%% fit double exponential to avoid photobleaching, see https://www.ncbi.nlm.nih.gov/pmc/articles/PMC3399471/
            
            nostim_time = [time(1:nostimperiod); time(tailnum:end)]; % no stimulus period, which is what you'll fit the double exp to
            nostim_G = [G(1:nostimperiod); G(tailnum:end)];
            
            %%% fit double-exponential on nostim_G
            f2G = fit(nostim_time,nostim_G,'exp2');
            
            x = time;
            for i = 1:length(time)
                expfit_G(i) = f2G.a*exp(f2G.b*x(i)) + f2G.c*exp(f2G.d*x(i)); %%% values for fitted curve
            end
            
            final0 = G' - expfit_G;
            final = final0 - min(final0); % move resultant trace upwards so no negative values
            
            %%% do dF/F calculation
            F0G = mean(final(firsttimepoint:stimonset_odor)); % calculate baseline F0G
            
            dFF_G = (final - F0G) / F0G; % calculate dR/R. lowest value is -1
            
            
            %%%%%%%%%% calculate max dFF for odor and shock
            
            % flexible odor on calculation (ie value can be +ve or -ve)
            maxdFFtemp_odor = mean(dFF_G(stimonset_odor:stimonset_odor+stimduration)) - dFF_G(stimonset_odor);
            maxdFFtemp_shock = mean(dFF_G(stimonset_shock:stimonset_shock+5)) - dFF_G(stimonset_shock);
            
            %%%%%%%%%%%%%%%%%%%%%%%%%%%
            
            %%% plot post-processing of individual traces if you want
            if wanttoplot == 1
                hFig = figure(qqq+(s*30));
                set(hFig, 'Position', [100 100 1000 100])
                
                subplot(1,4,1)
                plot(time, rawdata(firsttimepoint:lasttimepoint,qqq))
                hold on
                plot(time, rawdata(firsttimepoint:lasttimepoint,qqq+1))
                title('raw GCaMP signal + raw background ROI signal')
                
                subplot(1,4,2) % raw gcamp trace
                plot(time, G, 'LineWidth',2)
                hold on
                plot(time,expfit_G, 'k--')
                
                subplot(1,4,3)
                
                plot(time, final0)
                hold on
                plot(time, final)
                
                subplot(1,4,4)
                plot(time(1:length(dFF_G)), dFF_G);
                hold on
                plot(time(stimonset_odor),dFF_G(stimonset_odor),'g*')
                plot(time(stimonset_shock),dFF_G(stimonset_shock),'g*')
                title('dFF')
            end
        end
        
        % % % % % % % % % % % %
        %%% store data
        
        timeone = [1:24:10000];
        timetwo = [3:24:10000];
        timethree = [5:24:10000];
        timefour = [7:24:10000];
        timefive = [9:24:10000];
        timesix = [11:24:10000];
        timeseven = [13:24:10000];
        timeeight = [15:24:10000];
        timenine = [17:24:10000];
        timeten = [19:24:10000];
        timeeleven = [21:24:10000];
        timetwelve = [23:24:10000];
        
        if keep == 1
            %%% separate traces based on which trial # they happened at
            if sum(timeone == qqq) == 1
                tempcolumnnum = 1;
                finaldatatpone(:,tempnumone) = dFF_G; % finaldata @ trial 1
                nonzeromaxdFF_odor{s}(tempnumone,1) = maxdFFtemp_odor;
                nonzeromaxdFF_shock{s}(tempnumone,1) = maxdFFtemp_shock;
                tempnumone = tempnumone+1;
                
            elseif sum(timetwo == qqq) == 1
                tempcolumnnum = 2;
                finaldatatptwo(:,tempnumtwo) = dFF_G; % finaldata @ trial 2
                nonzeromaxdFF_odor{s}(tempnumtwo,2) = maxdFFtemp_odor;
                nonzeromaxdFF_shock{s}(tempnumtwo,2) = maxdFFtemp_shock;
                tempnumtwo = tempnumtwo+1;
                
            elseif sum(timethree == qqq) == 1
                tempcolumnnum = 3;
                finaldatatpthree(:,tempnumthree) = dFF_G; % finaldata @ trial 3
                nonzeromaxdFF_odor{s}(tempnumthree,3) = maxdFFtemp_odor;
                nonzeromaxdFF_shock{s}(tempnumthree,3) = maxdFFtemp_shock;
                tempnumthree = tempnumthree+1;
                
            elseif sum(timefour == qqq) == 1
                tempcolumnnum = 4;
                finaldatatpfour(:,tempnumfour) = dFF_G;
                nonzeromaxdFF_odor{s}(tempnumfour,4) = maxdFFtemp_odor;
                nonzeromaxdFF_shock{s}(tempnumfour,4) = maxdFFtemp_shock;
                tempnumfour = tempnumfour+1;
                
            elseif sum(timefive == qqq) == 1
                tempcolumnnum = 5;
                finaldatatpfive(:,tempnumfive) = dFF_G;
                nonzeromaxdFF_odor{s}(tempnumfive,5) = maxdFFtemp_odor;
                nonzeromaxdFF_shock{s}(tempnumfive,5) = maxdFFtemp_shock;
                tempnumfive = tempnumfive+1;
                
            elseif sum(timesix == qqq) == 1
                tempcolumnnum = 6;
                finaldatatpsix(:,tempnumsix) = dFF_G;
                nonzeromaxdFF_odor{s}(tempnumsix,6) = maxdFFtemp_odor;
                nonzeromaxdFF_shock{s}(tempnumsix,6) = maxdFFtemp_shock;
                tempnumsix = tempnumsix+1;
                
            elseif sum(timeseven == qqq) == 1
                tempcolumnnum = 7;
                finaldatatpseven(:,tempnumseven) = dFF_G;
                nonzeromaxdFF_odor{s}(tempnumseven,7) = maxdFFtemp_odor;
                nonzeromaxdFF_shock{s}(tempnumseven,7) = maxdFFtemp_shock;
                tempnumseven = tempnumseven+1;
                
            elseif sum(timeeight == qqq) == 1
                tempcolumnnum = 8;
                finaldatatpeight(:,tempnumeight) = dFF_G;
                nonzeromaxdFF_odor{s}(tempnumeight,8) = maxdFFtemp_odor;
                nonzeromaxdFF_shock{s}(tempnumeight,8) = maxdFFtemp_shock;
                tempnumeight = tempnumeight+1;
                
            elseif sum(timenine == qqq) == 1
                tempcolumnnum = 9;
                finaldatatpnine(:,tempnumnine) = dFF_G;
                nonzeromaxdFF_odor{s}(tempnumnine,9) = maxdFFtemp_odor;
                nonzeromaxdFF_shock{s}(tempnumnine,9) = maxdFFtemp_shock;
                tempnumnine = tempnumnine+1;
                
            elseif sum(timeten == qqq) == 1
                tempcolumnnum = 10;
                finaldatatpten(:,tempnumten) = dFF_G;
                nonzeromaxdFF_odor{s}(tempnumten,10) = maxdFFtemp_odor;
                nonzeromaxdFF_shock{s}(tempnumten,10) = maxdFFtemp_shock;
                tempnumten = tempnumten+1;
                
            elseif sum(timeeleven == qqq) == 1
                tempcolumnnum = 11;
                finaldatatpeleven(:,tempnumeleven) = dFF_G;
                nonzeromaxdFF_odor{s}(tempnumeleven,11) = maxdFFtemp_odor;
                nonzeromaxdFF_shock{s}(tempnumeleven,11) = maxdFFtemp_shock;
                tempnumeleven = tempnumeleven+1;
                
            elseif sum(timetwelve == qqq) == 1
                tempcolumnnum = 12;
                finaldatatptwelve(:,tempnumtwelve) = dFF_G;
                nonzeromaxdFF_odor{s}(tempnumtwelve,12) = maxdFFtemp_odor;
                nonzeromaxdFF_shock{s}(tempnumtwelve,12) = maxdFFtemp_shock;
                tempnumtwelve = tempnumtwelve+1;
                
            end
            
        elseif keep == 0
            if sum(timeone == qqq) == 1
                tempcolumnnum = 1;
                finaldatatpone(:,tempnumone) = zeros(1,length(dFF_G));
                nonzeromaxdFF_odor{s}(tempnumone,1) = NaN;
                nonzeromaxdFF_shock{s}(tempnumone,1) = NaN;
                tempnumone = tempnumone+1;
                
            elseif sum(timetwo == qqq) == 1
                tempcolumnnum = 2;
                finaldatatptwo(:,tempnumtwo) = zeros(1,length(dFF_G));
                nonzeromaxdFF_odor{s}(tempnumtwo,2) = NaN;
                nonzeromaxdFF_shock{s}(tempnumtwo,2) = NaN;
                tempnumtwo = tempnumtwo+1;
                
            elseif sum(timethree == qqq) == 1
                tempcolumnnum = 3;
                finaldatatpthree(:,tempnumthree) = zeros(1,length(dFF_G));
                nonzeromaxdFF_odor{s}(tempnumthree,3) = NaN;
                nonzeromaxdFF_shock{s}(tempnumthree,3) = NaN;
                tempnumthree = tempnumthree+1;
                
            elseif sum(timefour == qqq) == 1
                tempcolumnnum = 4;
                finaldatatpfour(:,tempnumfour) = zeros(1,length(dFF_G));
                nonzeromaxdFF_odor{s}(tempnumfour,4) = NaN;
                nonzeromaxdFF_shock{s}(tempnumfour,4) = NaN;
                tempnumfour = tempnumfour+1;
                
            elseif sum(timefive == qqq) == 1
                tempcolumnnum = 5;
                finaldatatpfive(:,tempnumfive) = zeros(1,length(dFF_G));
                nonzeromaxdFF_odor{s}(tempnumfive,5) = NaN;
                nonzeromaxdFF_shock{s}(tempnumfive,5) = NaN;
                tempnumfive = tempnumfive+1;
                
            elseif sum(timesix == qqq) == 1
                tempcolumnnum = 6;
                finaldatatpsix(:,tempnumsix) = zeros(1,length(dFF_G));
                nonzeromaxdFF_odor{s}(tempnumsix,6) = NaN;
                nonzeromaxdFF_shock{s}(tempnumsix,6) = NaN;
                tempnumsix = tempnumsix+1;
                
            elseif sum(timeseven == qqq) == 1
                tempcolumnnum = 7;
                finaldatatpseven(:,tempnumseven) = zeros(1,length(dFF_G));
                nonzeromaxdFF_odor{s}(tempnumseven,7) = NaN;
                nonzeromaxdFF_shock{s}(tempnumseven,7) = NaN;
                tempnumseven = tempnumseven+1;
                
            elseif sum(timeeight == qqq) == 1
                tempcolumnnum = 8;
                finaldatatpeight(:,tempnumeight) = zeros(1,length(dFF_G));
                nonzeromaxdFF_odor{s}(tempnumeight,8) = NaN;
                nonzeromaxdFF_shock{s}(tempnumeight,8) = NaN;
                tempnumeight = tempnumeight+1;
                
            elseif sum(timenine == qqq) == 1
                tempcolumnnum = 9;
                finaldatatpnine(:,tempnumnine) = zeros(1,length(dFF_G));
                nonzeromaxdFF_odor{s}(tempnumnine,9) = NaN;
                nonzeromaxdFF_shock{s}(tempnumnine,9) = NaN;
                tempnumnine = tempnumnine+1;
                
            elseif sum(timeten == qqq) == 1
                tempcolumnnum = 10;
                finaldatatpten(:,tempnumten) = zeros(1,length(dFF_G));
                nonzeromaxdFF_odor{s}(tempnumten,10) = NaN;
                nonzeromaxdFF_shock{s}(tempnumten,10) = NaN;
                tempnumten = tempnumten+1;
                
            elseif sum(timeeleven == qqq) == 1
                tempcolumnnum = 11;
                finaldatatpeleven(:,tempnumeleven) = zeros(1,length(dFF_G));
                nonzeromaxdFF_odor{s}(tempnumeleven,11) = NaN;
                nonzeromaxdFF_shock{s}(tempnumeleven,11) = NaN;
                tempnumeleven = tempnumeleven+1;
                
            elseif sum(timetwelve == qqq) == 1
                tempcolumnnum = 12;
                finaldatatptwelve(:,tempnumtwelve) = zeros(1,length(dFF_G));
                nonzeromaxdFF_odor{s}(tempnumtwelve,12) = NaN;
                nonzeromaxdFF_shock{s}(tempnumtwelve,12) = NaN;
                tempnumtwelve = tempnumtwelve+1;
                
            end
        end
        
        clearvars -except stimoffset_odor tempnumone tempnumtwo tempnumthree tempnumfour tempnumfive tempnumsix tempnumseven tempnumeight tempnumnine tempnumten tempnumeleven tempnumtwelve tau time wanttoplot filename filenamez numcol rawdata stimonset_odor stimonset_shock stimduration qqq time finaldatatpone finaldatatptwo finaldatatpthree finaldatatpfour finaldatatpfive finaldatatpsix finaldatatpseven finaldatatpeight finaldatatpnine finaldatatpten finaldatatpeleven finaldatatptwelve it s varname sheets nonzeromaxdFF_odor nonzeromaxdFF_shock nonzeromaxdFF_odoroff numOfSheets
    end
    
    %%%%%%%%%%%%%%%%%%%%%%%%%%%%%%%%%%%%%%%%%%%%%%%%%%%%%%%%%%%%%%%%%%%%%%
    %%% SAVE NEURAL TRACES, one per excel file
    
            %%% save traces. one excel sheet per time point
    newname = [num2str(filename) '_' num2str(varname) '_timepoint1.xlsx'];
    xlswrite(newname, finaldatatpone)
    
    newname = [num2str(filename) '_' num2str(varname) '_timepoint2.xlsx'];
    xlswrite(newname, finaldatatptwo)
    
    newname = [num2str(filename) '_' num2str(varname) '_timepoint3.xlsx'];
    xlswrite(newname, finaldatatpthree)
    
    newname = [num2str(filename) '_' num2str(varname) '_timepoint4.xlsx'];
    xlswrite(newname, finaldatatpfour)
    
    newname = [num2str(filename) '_' num2str(varname) '_timepoint5.xlsx'];
    xlswrite(newname, finaldatatpfive)
    
    newname = [num2str(filename) '_' num2str(varname) '_timepoint6.xlsx'];
    xlswrite(newname, finaldatatpsix)
    
    newname = [num2str(filename) '_' num2str(varname) '_timepoint7.xlsx'];
    xlswrite(newname, finaldatatpseven)
    
    if exist('finaldatatpeight') ~=0
        newname = [num2str(filename) '_' num2str(varname) '_timepoint8.xlsx'];
        xlswrite(newname, finaldatatpeight)
    else finaldatatpeight = 0;
    end
    
    if exist('finaldatatpnine') ~=0
        newname = [num2str(filename) '_' num2str(varname) '_timepoint9.xlsx'];
        xlswrite(newname, finaldatatpnine)
    else finaldatatpnine = 0;
    end
    
    if exist('finaldatatpten') ~=0
        newname = [num2str(filename) '_' num2str(varname) '_timepoint10.xlsx'];
        xlswrite(newname, finaldatatpten)
    else finaldatatpten = 0;
    end
    
    if exist('finaldatatpeleven') ~=0
        newname = [num2str(filename) '_' num2str(varname) '_timepoint11.xlsx'];
        xlswrite(newname, finaldatatpeleven)
    else finaldatatpeleven = 0;
    end
    
    if exist('finaldatatptwelve') ~=0
        newname = [num2str(filename) '_' num2str(varname) '_timepoint12.xlsx'];
        xlswrite(newname, finaldatatptwelve)
    else finaldatatptwelve = 0;
    end
    
    %%%%%%%%%%%%%%%%%%%%%%%%%%%%%%
    %%% plot neural traces
    
    hFig = figure(10);
    set(hFig, 'Position', [100 100 1000 500])
    
    j = 0;
    for i = 1:size(finaldatatpone,2)
        if sum(finaldatatpone(:,i)) ~= 0
            j = j+1;
            finaldatatpone_forplots(:,j) = finaldatatpone(:,i);
        end
    end
    
    j = 0;
    for i = 1:size(finaldatatptwo,2)
        if sum(finaldatatptwo(:,i)) ~= 0
            j = j+1;
            finaldatatptwo_forplots(:,j) = finaldatatptwo(:,i);
        end
    end
    
    j = 0;
    for i = 1:size(finaldatatpthree,2)
        if sum(finaldatatpthree(:,i)) ~= 0
            j = j+1;
            finaldatatpthree_forplots(:,j) = finaldatatpthree(:,i);
        end
    end
    
    
    j = 0;
    for i = 1:size(finaldatatpfour,2)
        if sum(finaldatatpfour(:,i)) ~= 0
            j = j+1;
            finaldatatpfour_forplots(:,j) = finaldatatpfour(:,i);
        end
    end
    
    j = 0;
    for i = 1:size(finaldatatpfive,2)
        if sum(finaldatatpfive(:,i)) ~= 0
            j = j+1;
            finaldatatpfive_forplots(:,j) = finaldatatpfive(:,i);
        end
    end
    
    j = 0;
    for i = 1:size(finaldatatpsix,2)
        if sum(finaldatatpsix(:,i)) ~= 0
            j = j+1;
            finaldatatpsix_forplots(:,j) = finaldatatpsix(:,i);
        end
    end
    
    j = 0;
    for i = 1:size(finaldatatpseven,2)
        if sum(finaldatatpseven(:,i)) ~= 0
            j = j+1;
            finaldatatpseven_forplots(:,j) = finaldatatpseven(:,i);
        end
    end
    
    j = 0;
    for i = 1:size(finaldatatpeight,2)
        if sum(finaldatatpeight(:,i)) ~= 0
            j = j+1;
            finaldatatpeight_forplots(:,j) = finaldatatpeight(:,i);
        end
    end
    
    j = 0;
    for i = 1:size(finaldatatpnine,2)
        if sum(finaldatatpnine(:,i)) ~= 0
            j = j+1;
            finaldatatpnine_forplots(:,j) = finaldatatpnine(:,i);
        end
    end
    
    
    j = 0;
    for i = 1:size(finaldatatpten,2)
        if sum(finaldatatpten(:,i)) ~= 0
            j = j+1;
            finaldatatpten_forplots(:,j) = finaldatatpten(:,i);
        end
    end
    
    j = 0;
    for i = 1:size(finaldatatpeleven,2)
        if sum(finaldatatpeleven(:,i)) ~= 0
            j = j+1;
            finaldatatpeleven_forplots(:,j) = finaldatatpeleven(:,i);
        end
    end
    
    if exist('finaldatatptwelve') ~=0
        j = 0;
        for i = 1:size(finaldatatptwelve,2)
            if sum(finaldatatptwelve(:,i)) ~= 0
                j = j+1;
                finaldatatptwelve_forplots(:,j) = finaldatatptwelve(:,i);
            end
        end
    end
    
    %%%%%%%%%%%%%%%%%%%%%%%%%%%%%%%%%%%%%%%%%
    %%% specify color, y-axis, etc.
    color = [.5 .5 .5];
    
    yheight = 15;
    plotmarkers = 1;
    linewidth = 3;
    
    
    ax1 = subplot(numOfSheets*2,9,(18*s-17));
    
    SE = std(finaldatatpone_forplots(:,1:size(finaldatatpone_forplots,2))')/sqrt(size(finaldatatpone_forplots,2));
    errorbar(time(1:length(finaldatatpone)), mean(finaldatatpone_forplots(:,1:size(finaldatatpone_forplots,2))'),SE, 'Color', color)
    hold on
    ax1.XColor = 'black';
    ax1.YColor = 'black';
    plot(time(1:length(finaldatatpone)), mean(finaldatatpone_forplots(:,1:size(finaldatatpone_forplots,2))'),'Color', [0 0 0], 'LineWidth',linewidth);
    if plotmarkers == 1
        plot(time(stimonset_odor),-2,'k*')
        plot(time(stimoffset_odor),-2,'k*')
        plot([time(stimonset_odor) time(stimonset_odor)], [-2 yheight], 'k-')
        plot([time(stimoffset_odor) time(stimoffset_odor)], [-2 yheight], 'k-')
        
        if s==2
            plot(time(stimonset_shock),-2,'r*')
            plot([time(stimonset_shock) time(stimonset_shock)], [-2 yheight], 'r-')
        end
    end
    title('trial #1')
    xlim([-1 21])
    %     axis equal
    ylim([-2 yheight])
    
    
    ax1 = subplot(numOfSheets*2,9,(18*s-16)); % time point 2
    SE = std(finaldatatptwo_forplots(:,1:size(finaldatatptwo_forplots,2))')/sqrt(size(finaldatatptwo_forplots,2));
    errorbar(time(1:length(finaldatatptwo)), mean(finaldatatptwo_forplots(:,1:size(finaldatatptwo_forplots,2))'),SE, 'Color', color)
    hold on
    ax1.XColor = 'black';
    ax1.YColor = 'black';
    plot(time(1:length(finaldatatptwo)), mean(finaldatatptwo_forplots(:,1:size(finaldatatptwo_forplots,2))'),'Color', [0 0 0], 'LineWidth',linewidth);
    if plotmarkers == 1
        plot(time(stimonset_odor),-2,'k*')
        plot(time(stimoffset_odor),-2,'k*')
        plot([time(stimonset_odor) time(stimonset_odor)], [-2 yheight], 'k-')
        plot([time(stimoffset_odor) time(stimoffset_odor)], [-2 yheight], 'k-')
        if s==2
            plot(time(stimonset_shock),-2,'r*')
            plot([time(stimonset_shock) time(stimonset_shock)], [-2 yheight], 'r-')
        end
    end
    title('trial #2')
    xlim([-1 21])
    %     axis equal
    ylim([-2 yheight])
    
    
    ax1 = subplot(numOfSheets*2,9,(18*s-15)); % time point 3
    SE = std(finaldatatpthree_forplots(:,1:size(finaldatatpthree_forplots,2))')/sqrt(size(finaldatatpthree_forplots,2));
    errorbar(time(1:length(finaldatatpthree)), mean(finaldatatpthree_forplots(:,1:size(finaldatatpthree_forplots,2))'),SE, 'Color', color)
    hold on
    ax1.XColor = 'black';
    ax1.YColor = 'black';
    plot(time(1:length(finaldatatpthree)), mean(finaldatatpthree_forplots(:,1:size(finaldatatpthree_forplots,2))'),'Color', [0 0 0], 'LineWidth',linewidth);
    if plotmarkers == 1
        plot(time(stimonset_odor),-2,'k*')
        plot(time(stimoffset_odor),-2,'k*')
        plot([time(stimonset_odor) time(stimonset_odor)], [-2 yheight], 'k-')
        plot([time(stimoffset_odor) time(stimoffset_odor)], [-2 yheight], 'k-')
        if s==2
            plot(time(stimonset_shock),-2,'r*')
            plot([time(stimonset_shock) time(stimonset_shock)], [-2 yheight], 'r-')
        end
    end
    title('trial #3')
    xlim([-1 21])
    %     axis equal
    ylim([-2 yheight])
    
    
    ax1 = subplot(numOfSheets*2,9,(18*s-14)); % time point 4
    SE = std(finaldatatpfour_forplots(:,1:size(finaldatatpfour_forplots,2))')/sqrt(size(finaldatatpfour_forplots,2));
    errorbar(time(1:length(finaldatatpfour)), mean(finaldatatpfour_forplots(:,1:size(finaldatatpfour_forplots,2))'),SE, 'Color', color)
    hold on
    ax1.XColor = 'black';
    ax1.YColor = 'black';
    plot(time(1:length(finaldatatpfour)), mean(finaldatatpfour_forplots(:,1:size(finaldatatpfour_forplots,2))'),'Color', [0 0 0], 'LineWidth',linewidth);
    if plotmarkers == 1
        plot(time(stimonset_odor),-2,'k*')
        plot(time(stimoffset_odor),-2,'k*')
        plot([time(stimonset_odor) time(stimonset_odor)], [-2 yheight], 'k-')
        plot([time(stimoffset_odor) time(stimoffset_odor)], [-2 yheight], 'k-')
        if s==2
            plot(time(stimonset_shock),-2,'r*')
            plot([time(stimonset_shock) time(stimonset_shock)], [-2 yheight], 'r-')
        end
    end
    title('trial #4')
    xlim([-1 21])
    %     axis equal
    ylim([-2 yheight])
    
    ax1 = subplot(numOfSheets*2,9,(18*s-13)); % time point 5
    SE = std(finaldatatpfive_forplots(:,1:size(finaldatatpfive_forplots,2))')/sqrt(size(finaldatatpfive_forplots,2));
    errorbar(time(1:length(finaldatatpfive)), mean(finaldatatpfive_forplots(:,1:size(finaldatatpfive_forplots,2))'),SE, 'Color', color)
    hold on
    ax1.XColor = 'black';
    ax1.YColor = 'black';
    plot(time(1:length(finaldatatpfive)), mean(finaldatatpfive_forplots(:,1:size(finaldatatpfive_forplots,2))'),'Color', [0 0 0], 'LineWidth',linewidth);
    if plotmarkers == 1
        plot(time(stimonset_odor),-2,'k*')
        plot(time(stimoffset_odor),-2,'k*')
        plot([time(stimonset_odor) time(stimonset_odor)], [-2 yheight], 'k-')
        plot([time(stimoffset_odor) time(stimoffset_odor)], [-2 yheight], 'k-')
        if s==2
            plot(time(stimonset_shock),-2,'r*')
            plot([time(stimonset_shock) time(stimonset_shock)], [-2 yheight], 'r-')
        end
    end
    title('trial #5')
    xlim([-1 21])
    %     axis equal
    ylim([-2 yheight])
    
    ax1 = subplot(numOfSheets*2,9,18*s-12); % time point 6
    SE = std(finaldatatpsix_forplots(:,1:size(finaldatatpsix_forplots,2))')/sqrt(size(finaldatatpsix_forplots,2));
    errorbar(time(1:length(finaldatatpsix)), mean(finaldatatpsix_forplots(:,1:size(finaldatatpsix_forplots,2))'),SE, 'Color', color)
    hold on
    ax1.XColor = 'black';
    ax1.YColor = 'black';
    plot(time(1:length(finaldatatpsix)), mean(finaldatatpsix_forplots(:,1:size(finaldatatpsix_forplots,2))'),'Color', [0 0 0], 'LineWidth',linewidth);
    if plotmarkers == 1
        plot(time(stimonset_odor),-2,'k*')
        plot(time(stimoffset_odor),-2,'k*')
        plot([time(stimonset_odor) time(stimonset_odor)], [-2 yheight], 'k-')
        plot([time(stimoffset_odor) time(stimoffset_odor)], [-2 yheight], 'k-')
        if s==1
            plot(time(stimonset_shock),-2,'r*')
            plot([time(stimonset_shock) time(stimonset_shock)], [-2 yheight], 'r-')
        end
        if s == 2 && plotmarkers == 1
            plot([time(stimonset_shock) time(stimonset_shock)], [-2 yheight], 'r--')
        end
    end
    title('trial #6')
    xlim([-1 21])
    %     axis equal
    ylim([-2 yheight])
    
    
    % % % % %     if s == 2
    ax1 = subplot(numOfSheets*2,9,(18*s-11)); % time point 7
    % % % % %     elseif s ==1
    % % % % %         ax1 = subplot(numOfSheets*2,9,30);
    % % % % %     end
    SE = std(finaldatatpseven_forplots(:,1:size(finaldatatpseven_forplots,2))')/sqrt(size(finaldatatpseven_forplots,2));
    errorbar(time(1:length(finaldatatpseven)), mean(finaldatatpseven_forplots(:,1:size(finaldatatpseven_forplots,2))'),SE, 'Color', color)
    hold on
    ax1.XColor = 'black';
    ax1.YColor = 'black';
    plot(time(1:length(finaldatatpseven)), mean(finaldatatpseven_forplots(:,1:size(finaldatatpseven_forplots,2))'),'Color', [0 0 0], 'LineWidth',linewidth);
    if plotmarkers == 1
        plot(time(stimonset_odor),-2,'k*')
        plot(time(stimoffset_odor),-2,'k*')
        plot([time(stimonset_odor) time(stimonset_odor)], [-2 yheight], 'k-')
        plot([time(stimoffset_odor) time(stimoffset_odor)], [-2 yheight], 'k-')
        if s==1
            plot(time(stimonset_shock),-2,'r*')
            plot([time(stimonset_shock) time(stimonset_shock)], [-2 yheight], 'r-')
        end
        
        if s == 2 && plotmarkers == 1
            plot([time(stimonset_shock) time(stimonset_shock)], [-2 yheight], 'r--')
        end
    end
    title('trial #7')
    xlim([-1 21])
    %     axis equal
    ylim([-2 yheight])
    
    
    
    if finaldatatpeight ~=0
        % % % % %     if s == 2
        ax1 = subplot(numOfSheets*2,9,(18*s-10)); % time point 8
        % % % % %     elseif s == 1
        % % % % %          ax1 = subplot(numOfSheets*2,9,(18*s-11)); % time point 8
        % % % % %     end
        
        SE = std(finaldatatpeight_forplots(:,1:size(finaldatatpeight_forplots,2))')/sqrt(size(finaldatatpeight_forplots,2));
        errorbar(time(1:length(finaldatatpeight)), mean(finaldatatpeight_forplots(:,1:size(finaldatatpeight_forplots,2))'),SE, 'Color', color)
        hold on
        ax1.XColor = 'black';
        ax1.YColor = 'black';
        plot(time(1:length(finaldatatpeight)), mean(finaldatatpeight_forplots(:,1:size(finaldatatpeight_forplots,2))'),'Color', [0 0 0], 'LineWidth',linewidth);
        if plotmarkers == 1
            plot(time(stimonset_odor),-2,'k*')
            plot(time(stimoffset_odor),-2,'k*')
            plot([time(stimonset_odor) time(stimonset_odor)], [-2 yheight], 'k-')
            plot([time(stimoffset_odor) time(stimoffset_odor)], [-2 yheight], 'k-')
            if s==1
                plot(time(stimonset_shock),-2,'r*')
                plot([time(stimonset_shock) time(stimonset_shock)], [-2 yheight], 'r-')
            elseif s == 2
                plot([time(stimonset_shock) time(stimonset_shock)], [-2 yheight], 'r--')
            end
        end
        
        title('trial #8')
        xlim([-1 21])
        %     axis equal
        ylim([-2 yheight])
    end
    
    
    if finaldatatpnine ~=0
        % % % % %             if s == 2
        ax1 = subplot(numOfSheets*2,9,(18*s-9)); % time point 8
        % % % % %     elseif s == 1
        % % % % %          ax1 = subplot(numOfSheets*2,9,(18*s-10)); % time point 8
        % % % % %             end
        
        %         ax1 = subplot(numOfSheets*2,9,(18*s-9)); % time point 9
        SE = std(finaldatatpnine_forplots(:,1:size(finaldatatpnine_forplots,2))')/sqrt(size(finaldatatpnine_forplots,2));
        errorbar(time(1:length(finaldatatpnine)), mean(finaldatatpnine_forplots(:,1:size(finaldatatpnine_forplots,2))'),SE, 'Color', color)
        hold on
        ax1.XColor = 'black';
        ax1.YColor = 'black';
        plot(time(1:length(finaldatatpnine)), mean(finaldatatpnine_forplots(:,1:size(finaldatatpnine_forplots,2))'),'Color', [0 0 0], 'LineWidth',linewidth);
        if plotmarkers == 1
            plot(time(stimonset_odor),-2,'k*')
            plot(time(stimoffset_odor),-2,'k*')
            plot([time(stimonset_odor) time(stimonset_odor)], [-2 yheight], 'k-')
            plot([time(stimoffset_odor) time(stimoffset_odor)], [-2 yheight], 'k-')
            if s==1
                plot(time(stimonset_shock),-2,'r*')
                plot([time(stimonset_shock) time(stimonset_shock)], [-2 yheight], 'r-')
            elseif s == 2
                plot([time(stimonset_shock) time(stimonset_shock)], [-2 yheight], 'r--')
                
            end
        end
        title('trial #9')
        xlim([-1 21])
        %     axis equal
        ylim([-2 yheight])
        
        if exist('finaldatatpten_forplots') ~=0
            subplot(numOfSheets*2,9,(14*s-4)) % time point 10
            SE = std(finaldatatpten_forplots(:,1:size(finaldatatpten_forplots,2))')/sqrt(size(finaldatatpten_forplots,2));
            errorbar(time(1:length(finaldatatpten)), mean(finaldatatpten_forplots(:,1:size(finaldatatpten_forplots,2))'),SE, 'Color', color)
            hold on
            if plotmarkers == 1
                plot(time(1:length(finaldatatpten)), mean(finaldatatpten_forplots(:,1:size(finaldatatpten_forplots,2))'),'Color', [0 0 0], 'LineWidth',linewidth);
                plot(time(stimonset_odor),-2,'k*')
                plot(time(stimoffset_odor),-2,'k*')
                plot([time(stimonset_odor) time(stimonset_odor)], [-2 yheight], 'k-')
                plot([time(stimoffset_odor) time(stimoffset_odor)], [-2 yheight], 'k-')
                
            end
            title('trial #10')
            xlim([-1 21])
            %     axis equal
            ylim([-2 20])
        end
        
        if exist('finaldatatpeleven_forplots') ~=0
            subplot(numOfSheets*2,7,(14*s-3)) % time point 11
            SE = std(finaldatatpeleven_forplots(:,1:size(finaldatatpeleven_forplots,2))')/sqrt(size(finaldatatpeleven_forplots,2));
            errorbar(time(1:length(finaldatatpeleven)), mean(finaldatatpeleven_forplots(:,1:size(finaldatatpeleven_forplots,2))'),SE, 'Color', color)
            hold on
            if plotmarkers == 1
                plot(time(1:length(finaldatatpeleven)), mean(finaldatatpeleven_forplots(:,1:size(finaldatatpeleven_forplots,2))'),'Color', [0 0 0], 'LineWidth',linewidth);
                plot(time(stimonset_odor),0,'k*')
                plot(time(stimoffset_odor),0,'k*')
                plot([time(stimonset_odor) time(stimonset_odor)], [0 5], 'k--')
            end
            title('trial #11')
            xlim([-1 21])
            %     axis equal
            ylim([-2 20])
        end
        
        if exist('finaldatatptwelve_forplots') ~=0
            subplot(numOfSheets*2,7,14*s-2) % time point 12
            SE = std(finaldatatptwelve_forplots(:,1:size(finaldatatptwelve_forplots,2))')/sqrt(size(finaldatatptwelve_forplots,2));
            errorbar(time(1:length(finaldatatptwelve)), mean(finaldatatptwelve_forplots(:,1:size(finaldatatptwelve_forplots,2))'),SE, 'Color', color)
            
            hold on
            if plotmarkers == 1
                plot(time(1:length(finaldatatptwelve)), mean(finaldatatptwelve_forplots(:,1:size(finaldatatptwelve_forplots,2))'),'Color', [0 0 0], 'LineWidth',linewidth);
                plot(time(stimonset_odor),0,'k*')
                plot(time(stimoffset_odor),0,'k*')
                plot([time(stimonset_odor) time(stimonset_odor)], [0 5], 'k--')
            end
            
            title('trial #12')
            xlim([-1 21])
            %     axis equal
            ylim([-2 20])
        end
    end

    
    clearvars -except tau wanttoplot filename s numOfSheets sheets nonzeromaxdFF_odor nonzeromaxdFF_shock nonzeromaxdFF_odoroff stimonset_odor stimonset_shock
    text = ['finished with sheet ' num2str(s) ];
    disp(text)
    
    
end

disp('CS- mean odor response')
disp(nonzeromaxdFF_odor{1})
disp('')
disp('CS+ mean odor response')
disp(nonzeromaxdFF_odor{2})
disp('')
disp('Each column is a trial number, each row is a fly.')
