# Supplementary material for: Dopaminergic mechanism underlying reward-encoding of punishment omission during reversal learning in Drosophila
Source: Nat Commun. 2021 Feb 18;12:1115. doi: 10.1038/s41467-021-21388-w (PMC7893153; doi:10.1038/s41467-021-21388-w)
Supplement: Supplementary file 3 — Supplementary Software [file 41467_2021_21388_MOESM3_ESM.zip › McCurdy et al. Supplementary Software/MB112C_cs+mch.xlsx]

## Sheet: CS-oct
fly 1923	Channel1_R2_IntensityMean::DsRed_R2_IntensityMean!!R	Channel1_R1_IntensityMean::DsRed_R1_IntensityMean!!R	Channel1_R2_IntensityMean::DsRed_R2_IntensityMean!!R	Channel1_R1_IntensityMean::DsRed_R1_IntensityMean!!R	Channel1_R2_IntensityMean::DsRed_R2_IntensityMean!!R	Channel1_R1_IntensityMean::DsRed_R1_IntensityMean!!R	Channel1_R2_IntensityMean::DsRed_R2_IntensityMean!!R	Channel1_R1_IntensityMean::DsRed_R1_IntensityMean!!R	Channel1_R2_IntensityMean::DsRed_R2_IntensityMean!!R	Channel1_R1_IntensityMean::DsRed_R1_IntensityMean!!R	Channel1_R2_IntensityMean::DsRed_R2_IntensityMean!!R	Channel1_R1_IntensityMean::DsRed_R1_IntensityMean!!R	Channel1_R2_IntensityMean::DsRed_R2_IntensityMean!!R											fly 1913	Channel1_R1_IntensityMean::DsRed_R1_IntensityMean!!R	Channel1_R2_IntensityMean::DsRed_R2_IntensityMean!!R	Channel1_R1_IntensityMean::DsRed_R1_IntensityMean!!R	Channel1_R2_IntensityMean::DsRed_R2_IntensityMean!!R	Channel1_R1_IntensityMean::DsRed_R1_IntensityMean!!R	Channel1_R2_IntensityMean::DsRed_R2_IntensityMean!!R	Channel1_R1_IntensityMean::DsRed_R1_IntensityMean!!R	Channel1_R2_IntensityMean::DsRed_R2_IntensityMean!!R	Channel1_R1_IntensityMean::DsRed_R1_IntensityMean!!R	Channel1_R2_IntensityMean::DsRed_R2_IntensityMean!!R	Channel1_R1_IntensityMean::DsRed_R1_IntensityMean!!R	Channel1_R2_IntensityMean::DsRed_R2_IntensityMean!!R	Channel1_R1_IntensityMean::DsRed_R1_IntensityMean!!R											fly 1900	Channel1_R1_IntensityMean::DsRed_R1_IntensityMean!!R
316.542	769.045	316.834	816.269	320.736	850.39	319.2	857.059	317.98	870.976	322.485	896.828	317.695	880.814	0	0	0	0	0	0	0	0	0	0	342.462	840.901	335.108	836.204	311.904	783.889	302.471	767.857	303.354	769.933	312.231	776.843	305.766	769.265	0	0	0	0	0	0	0	0	0	0	317.977	744.653
315	763.61	315.305	811.941	318.739	845.29	315.797	850.897	314.668	860.934	320.868	894.338	317.132	880.503	0	0	0	0	0	0	0	0	0	0	339.88	831.878	333.064	830.609	308.509	775.376	300.07	758.449	302.132	758.776	309.713	772.166	301.57	755.735	0	0	0	0	0	0	0	0	0	0	314.162	734.897
311.776	762.883	313.186	808.259	318.197	839.734	314.068	844.955	313.6	854.945	317.427	883.069	314.898	868.438	0	0	0	0	0	0	0	0	0	0	336.596	821.338	331.851	825.624	306.933	773.644	297.693	751.574	299.538	754.805	308.418	769.519	298.795	747.271	0	0	0	0	0	0	0	0	0	0	311.168	726.831
312.647	760.966	313.522	807.572	315.285	833.445	313.085	842.645	312.447	854.886	314.007	877.014	309.651	857.89	0	0	0	0	0	0	0	0	0	0	335.997	822.373	331.494	824.055	307.991	776.353	296.713	751.149	300.494	756.717	307.404	766.344	297.535	744.991	0	0	0	0	0	0	0	0	0	0	309.977	724.347
314.898	774.766	313.641	817.883	313.892	831.893	312.919	840.345	313.237	857.703	310.203	858.566	307.417	850.714	0	0	0	0	0	0	0	0	0	0	335.737	823.647	329.886	820.379	310.026	783.292	296.143	751.857	299.558	752.965	307.936	764.93	297.146	740.012	0	0	0	0	0	0	0	0	0	0	309.202	721.772
316.302	783.803	314.658	817.124	313.878	833.841	312.583	844.879	311.881	854.255	310.902	865.007	307.407	849.29	0	0	0	0	0	0	0	0	0	0	337.067	824.714	328.898	818.895	313.234	787.23	296.529	750.087	296.693	745.545	306.17	763.98	295.804	739.359	0	0	0	0	0	0	0	0	0	0	308.574	717.981
318.756	796.766	316.071	822.034	313.6	831.648	311.844	843.103	311.159	851.69	311.088	866.714	306.969	847.466	0	0	0	0	0	0	0	0	0	0	334.497	819.802	328.421	818.452	312.956	788.484	295.05	746.417	296.497	745.577	305.301	761.624	295.325	738.009	0	0	0	0	0	0	0	0	0	0	307.852	718.997
319.536	801.79	315.21	821.728	312.542	829.472	310.59	840.145	310.417	852.569	310.522	865.39	305.586	847.19	0	0	0	0	0	0	0	0	0	0	335.275	824.163	328.053	818.735	312.032	788.207	295.629	746.219	295.699	742.408	302.763	755.388	295.05	736.994	0	0	0	0	0	0	0	0	0	0	306.574	715.553
316.363	795.083	311.827	813.686	310.315	823.303	310.719	836.748	311.105	854.893	309.125	858.914	306.251	845.728	0	0	0	0	0	0	0	0	0	0	335.091	822.569	329.099	817.327	312.585	787.041	294.418	744.079	293.485	740.37	301.678	752.682	294.842	738.35	0	0	0	0	0	0	0	0	0	0	306.236	714.475
318.234	803.245	311.166	809.662	310.003	820.372	310.037	835.079	311.085	854.576	308.407	854.69	304.858	845.014	0	0	0	0	0	0	0	0	0	0	334.442	821.429	326.842	815.997	312.64	789.017	295.371	745.898	293.98	739.536	300.409	749.038	294.827	732.603	0	0	0	0	0	0	0	0	0	0	305.724	715.581
317.027	795.934	312.814	812.924	310.315	822.003	309.498	832.493	311.329	853.859	306.268	852.193	306.271	846.703	0	0	0	0	0	0	0	0	0	0	335.181	823.324	325.149	815.087	312.357	790.557	295.327	745.198	294.243	740.688	297.874	745.222	294.018	732.178	0	0	0	0	0	0	0	0	0	0	306.102	714.056
316.427	793.848	311.81	810.114	310.658	819.903	308.159	827.3	312.278	856.666	305.881	845.052	305.376	843.355	0	0	0	0	0	0	0	0	0	0	335.225	823.009	319.965	796.694	312.342	790.076	294.798	743.627	293.901	739.662	297.096	742.195	293.088	731.207	0	0	0	0	0	0	0	0	0	0	304.21	712.739
317.712	796.89	311.014	804.993	308.79	820.117	307.549	829.393	311.292	853.176	305.607	845.176	303.78	839.928	0	0	0	0	0	0	0	0	0	0	333.041	821.12	317.056	788.501	312.956	793.315	293.825	742.382	293.947	737.411	295.924	739.554	293.418	729.869	0	0	0	0	0	0	0	0	0	0	305.611	714.958
316.193	791.762	310.793	806.731	309.383	818.828	308.42	831.179	310.837	850.297	304.746	847.11	302.753	837.517	0	0	0	0	0	0	0	0	0	0	333.728	819.391	317.129	786.863	313.906	796.131	293.003	741.805	294.263	740.076	294.558	734.601	293.471	733.746	0	0	0	0	0	0	0	0	0	0	305.17	713.047
317.664	796.831	310.512	805.162	309.051	818.341	308.38	833.162	309.658	849.879	305.939	850.159	303.349	836.003	0	0	0	0	0	0	0	0	0	0	331.254	815.933	318.178	788.411	314.994	796.023	293.047	742.545	301.102	761.994	293.485	731.717	294.629	736.997	0	0	0	0	0	0	0	0	0	0	304.497	712.058
315.983	794.966	309.481	802.666	309.902	820.159	309.007	833.466	308.664	847.11	306.498	850.562	304.793	842.241	0	0	0	0	0	0	0	0	0	0	330.974	816.029	316.997	786.222	314.746	796.169	292.45	741.327	303.503	768.394	292.091	729.665	296.099	742.061	0	0	0	0	0	0	0	0	0	0	303.58	712.183
315.464	787.452	309.129	799.921	307	816.834	309.163	836.124	308.831	847.731	305.864	851.217	304.549	845.293	0	0	0	0	0	0	0	0	0	0	331.433	816.717	316.371	785.665	314.877	794.294	292.307	742.149	304.57	770.178	292.342	727.146	296.491	740.169	0	0	0	0	0	0	0	0	0	0	303.486	711.519
314.973	786.383	308.715	798.748	307.098	814.879	307.61	830.103	308.637	848.466	304.071	847.355	304.542	842.421	0	0	0	0	0	0	0	0	0	0	331.161	812.665	316.211	786.28	313.591	792.096	293.196	741.257	305.208	772.843	290.842	724.991	294.684	736.595	0	0	0	0	0	0	0	0	0	0	303.253	710.606
315.62	790.021	308.959	805.031	305.827	811.183	307.702	829.783	307.973	846.076	306.386	849.614	304.834	841.407	0	0	0	0	0	0	0	0	0	0	330.518	816.901	315.705	785.332	311.421	791.268	292.711	741.061	305.096	772.411	290.918	724.175	295.231	739.595	0	0	0	0	0	0	0	0	0	0	303.369	710.131
314.647	794.224	309.536	805.779	306.434	811.966	307.183	827.262	307.949	847.552	305.149	843.428	304.522	840.669	0	0	0	0	0	0	0	0	0	0	332.687	819.598	315.708	783.318	312.067	795.07	293.085	742.362	303.535	769.656	289.88	723.968	295.02	738.545	0	0	0	0	0	0	0	0	0	0	301.972	709.622
315.634	788.648	309.634	803.848	305.78	811.341	306.664	827.966	307.986	849.048	304.027	839.721	303.502	840.521	0	0	0	0	0	0	0	0	0	0	334.231	824.128	314.754	783.114	312.813	795.56	292.895	740.799	304.082	769.032	289.839	723.51	295.93	739.181	0	0	0	0	0	0	0	0	0	0	301.648	707.85
313.576	786.341	309.461	801.866	305.515	810.014	306.522	826.748	307.532	846.603	303.597	841.3	304.607	839.114	0	0	0	0	0	0	0	0	0	0	334.988	826.201	314.942	783.02	310.509	788.061	292.819	742.796	304.854	770.248	290.164	723.84	296.228	740.988	0	0	0	0	0	0	0	0	0	0	301.832	707.653
314.369	788.641	308.519	802.99	305.227	808.441	306.746	830.438	307.078	846.338	305.003	847.134	303.356	838.893	0	0	0	0	0	0	0	0	0	0	335.228	823.796	314.635	783.402	310.023	787.405	293.541	743.656	304.646	773.933	290.661	724.117	299.272	752.857	0	0	0	0	0	0	0	0	0	0	302.696	711.408
314.458	793.179	308.217	801.593	305.319	808.09	307.641	831.041	307.529	845.421	305.549	850.662	303.664	836.841	0	0	0	0	0	0	0	0	0	0	332.257	816.286	314.556	779.426	308.936	788.49	294.287	745.875	304.009	774.201	290.518	725.12	299.231	755.14	0	0	0	0	0	0	0	0	0	0	301.597	712.519
315.305	789.39	306.037	796.1	303.817	808.059	306.902	832.062	307.631	846.148	305.376	845.207	302.359	836.121	0	0	0	0	0	0	0	0	0	0	331.749	815.714	318.561	792.519	313.173	797.659	297.193	754.28	305.137	779.37	293.754	735.446	300.079	756.589	0	0	0	0	0	0	0	0	0	0	303.122	710.342
315.959	790.559	306.434	792.641	306.031	810.69	306.997	827.631	309.312	848.997	307.136	848.724	302.919	835.876	0	0	0	0	0	0	0	0	0	0	341.491	825.166	322.418	802.557	316.31	800.802	302.52	766.006	308.266	781.166	298.62	744.006	300.278	756.65	0	0	0	0	0	0	0	0	0	0	305.031	709.439
315.42	789.528	307.037	793.128	307.19	811.41	307.376	823.114	311.681	848.452	311.739	850.928	302.325	833.186	0	0	0	0	0	0	0	0	0	0	346.599	826.029	323.681	801.391	315.354	799.487	301.468	766.522	309.462	775.732	299.143	741.872	300.208	755.149	0	0	0	0	0	0	0	0	0	0	306.557	709.897
317.051	790.507	309.353	800.393	308.102	815.334	309.308	826.369	315.281	849.093	314.068	849.559	302.353	833.09	0	0	0	0	0	0	0	0	0	0	345.792	823.102	324.415	802.061	316.523	798.86	301.465	766.988	306.649	767.618	299.278	742.321	299.316	752.749	0	0	0	0	0	0	0	0	0	0	308.142	707.822
316.922	788.786	311.488	805.3	310.888	815.145	311.312	823.797	314.793	846.507	314.308	850.655	303.031	830.645	0	0	0	0	0	0	0	0	0	0	347.851	823.913	323.292	798.152	315.912	795.904	302.082	767.536	306.497	767.915	298.886	743.889	299.263	752.671	0	0	0	0	0	0	0	0	0	0	308.27	706.869
314.478	779.459	310.936	802.969	310.749	817.372	311.705	825.231	314.803	845.655	315.353	850.517	304.227	834.928	0	0	0	0	0	0	0	0	0	0	347.813	822.003	323.962	798.915	317.632	794.493	302.096	768.262	305.465	765.717	299.161	741.714	299.506	750.525	0	0	0	0	0	0	0	0	0	0	308.594	706.075
314.844	779.555	312.658	805.807	312.553	821.697	311.081	823.803	314.925	842.741	315.258	847.155	304.349	839.034	0	0	0	0	0	0	0	0	0	0	347.354	823.207	325.003	797.399	316.751	791.98	303.38	769.936	305.901	766.382	298.977	743.192	299.266	751.184	0	0	0	0	0	0	0	0	0	0	308.511	705.967
313.763	776.662	313.651	809.838	311.617	816.628	312.464	824.779	313.634	840.228	314.715	844.214	304.895	838.769	0	0	0	0	0	0	0	0	0	0	347.515	823.991	324.708	798.029	316.298	790.397	304.526	773.685	305.661	763.3	298.12	741.606	299.319	751.12	0	0	0	0	0	0	0	0	0	0	308.375	705.283
313.102	772.997	313.62	805.4	312.742	821.148	312.047	827.866	312.905	837.469	313.088	839.083	305.092	837.89	0	0	0	0	0	0	0	0	0	0	347.257	823.516	326.251	799.245	317.427	791.411	306.237	781.268	304.187	761.577	299.421	741.149	299.474	749.563	0	0	0	0	0	0	0	0	0	0	307.699	705.692
313.197	771.9	312.308	801.728	310.661	818.283	311.807	828.352	311.736	835.576	309.949	833.69	304.217	837.514	0	0	0	0	0	0	0	0	0	0	347.327	823.029	326.722	797.222	317.64	791.128	308.576	784.362	304.31	761.017	300.456	742.324	299.722	749.985	0	0	0	0	0	0	0	0	0	0	305.639	699.914
312.251	770.186	313.607	801.441	311.098	814.431	311.047	828.39	312.071	836.634	310.41	834.728	306.698	842.959	0	0	0	0	0	0	0	0	0	0	348.064	823.327	325.845	797.14	317.664	790.405	309.564	782.735	303.977	759.111	299.909	742.557	298.573	747.694	0	0	0	0	0	0	0	0	0	0	305.949	700.422
313.007	769.117	314.346	807.114	311.556	813.041	311.397	828.583	311.505	837.152	309.403	833.548	307.508	846.052	0	0	0	0	0	0	0	0	0	0	347.933	823.878	326.637	797.959	318.991	792.875	309.754	783.038	303.251	758.324	300.743	742.895	298.251	747.19	0	0	0	0	0	0	0	0	0	0	305.693	702.894
314.793	771.403	315.014	808.028	313.119	815.8	311.807	826.248	313.197	839.124	309.634	833.062	307.305	846.824	0	0	0	0	0	0	0	0	0	0	347.804	822.714	326.573	797.802	318.374	792.845	311.173	786.531	303.678	758.321	301.526	741.172	299.769	746.079	0	0	0	0	0	0	0	0	0	0	306.062	704.322
315.464	781.641	314.237	802.814	311.742	814.945	310.698	824.466	311.536	838.479	310.244	833.81	307.597	844.107	0	0	0	0	0	0	0	0	0	0	347.719	822.175	327.357	797.825	317.061	790.828	311.216	784.913	304.456	756.703	300.406	741.338	299.047	747.595	0	0	0	0	0	0	0	0	0	0	306.094	702.631
316.034	777.472	311.959	793.076	311.539	813.583	310.502	822.014	313.597	841.2	309.193	832.872	307.275	842.8	0	0	0	0	0	0	0	0	0	0	348.015	823.813	326.687	800.029	318.556	791.682	310.772	786.458	303.404	757.551	300.658	742.12	298.401	745.854	0	0	0	0	0	0	0	0	0	0	305.903	702.686
318.308	782.559	312.434	792.062	311.481	815.262	310.064	821.624	314.42	842.752	309.553	830.2	306.908	844.3	0	0	0	0	0	0	0	0	0	0	348.251	822.236	328.462	797.07	318.883	788.732	309.936	782.431	304.763	756.948	299.678	741.828	299.699	747.569	0	0	0	0	0	0	0	0	0	0	306.074	701.8
317.793	781.834	312.078	791.221	312.288	814.803	310.593	826.255	312.702	843	309.058	829.738	308.559	846.4	0	0	0	0	0	0	0	0	0	0	347.023	821.181	327.409	799.362	319.538	793.915	309.456	780.076	305.251	758.292	300.389	741.808	298.769	745.918	0	0	0	0	0	0	0	0	0	0	306.852	705.078
318.498	787.207	311.834	788.693	312.844	815.821	311.481	827.421	312.305	841.717	310.376	833.666	310.569	848.914	0	0	0	0	0	0	0	0	0	0	346.985	822.711	328.918	801.216	321.515	796.067	309.401	779.644	306.687	758.778	301.383	745.936	299.395	746.956	0	0	0	0	0	0	0	0	0	0	307.543	703.761
320.312	789.017	311.708	787.528	312.42	817.269	312.675	831.131	310.959	839.066	312.298	839.179	309.959	846.986	0	0	0	0	0	0	0	0	0	0	347.009	823.19	328.24	798.665	321.956	796.038	308.804	778.067	305.494	757.918	300.898	743.892	299.383	748.764	0	0	0	0	0	0	0	0	0	0	306.83	705.753
318.027	783.345	312	788.441	311.153	813.948	312.593	829.217	310.532	837.421	311.278	839.262	308.861	848.862	0	0	0	0	0	0	0	0	0	0	346.716	822.015	329.515	799.551	321.851	794.501	308.535	778.251	306.298	757.426	302.412	744.665	300.833	750.522	0	0	0	0	0	0	0	0	0	0	306.73	704.925
317.983	780.738	312.308	789.01	310.071	813.076	310.237	827.028	312.125	840.534	313.631	841.941	310.864	849.034	0	0	0	0	0	0	0	0	0	0	347.412	824.329	330.368	799.187	320.491	790.65	308.137	775.939	306.547	760.332	304.205	743.641	303.281	752.464	0	0	0	0	0	0	0	0	0	0	307.631	703.808
318.854	782.017	311.675	786.383	310.512	809.9	311.363	828.462	312.319	838.062	312.031	832.897	310.705	842.134	0	0	0	0	0	0	0	0	0	0	346.936	821.49	329.711	797.338	318.526	789.437	307.743	775.534	307.047	758.327	316.582	766.125	307.956	752.542	0	0	0	0	0	0	0	0	0	0	307.119	703.636
318.512	782.517	311.515	787.228	310.556	810.597	311.766	829.6	311.858	840.548	312.62	832.017	310.254	836.869	0	0	0	0	0	0	0	0	0	0	347.684	821.061	330.056	800.003	318.392	791.032	307.57	774.257	307.895	761.828	313.605	750.114	305.108	736.58	0	0	0	0	0	0	0	0	0	0	305.585	701.586
319.095	784.155	313.041	787.241	311.007	810.49	310.512	826.772	311.071	838.031	312.19	833.479	311.461	837.545	0	0	0	0	0	0	0	0	0	0	348.24	825.283	329.257	797.77	319.743	790.636	304.982	770.668	307.564	759.531	311.164	741.615	302.029	733.977	0	0	0	0	0	0	0	0	0	0	305.438	699.242
320.705	789.345	310.722	783.986	311.078	813.831	309.81	823.838	311.858	836.841	311.231	834.003	311.034	839.528	0	0	0	0	0	0	0	0	0	0	347.181	821.638	329.845	798.248	319.778	791.044	306.629	778.149	306.57	758.872	310.763	744.044	300.711	728.522	0	0	0	0	0	0	0	0	0	0	306.094	700.953
318.536	784.493	311.424	786.228	312.529	819.483	310.79	827.597	311.305	836.507	311.085	831.862	311.031	839.438	0	0	0	0	0	0	0	0	0	0	346.249	818.475	326.743	788.394	318.023	786.971	304.099	767.918	304.594	750.507	306.883	731.831	297.023	718.816	0	0	0	0	0	0	0	0	0	0	306.463	700.506
319.359	785.234	312.508	787.469	310.986	812.355	310.302	822.369	311.159	837.628	310.834	829.69	311.061	835.759	0	0	0	0	0	0	0	0	0	0	341.819	802.431	321.079	776.047	316.316	781.98	300.117	753.464	298.711	734.571	299.664	716.394	292.842	707.671	0	0	0	0	0	0	0	0	0	0	307.307	701.911
319.556	787.169	313.125	793.517	308.831	812.372	309.332	821.7	311.305	838.445	309.803	828.928	311.373	837.379	0	0	0	0	0	0	0	0	0	0	338.316	797.385	319.295	774.956	314.091	776.641	297.813	747.819	297.137	731.067	299.237	715.038	293.632	711.738	0	0	0	0	0	0	0	0	0	0	306.713	703.289
317.539	783.545	311.058	792.131	309.254	809.859	309.414	825.397	311.434	841.093	309.803	828.286	311.342	835.541	0	0	0	0	0	0	0	0	0	0	335.708	792.84	316.804	769.717	312.725	774.21	298.129	746.187	295.86	733.475	296.994	714.029	294.421	718.738	0	0	0	0	0	0	0	0	0	0	305.852	702.333
315.986	781.445	311.678	795.245	309.363	810.755	309.034	823.393	311.437	842.876	308.356	829.355	310.946	835.634	0	0	0	0	0	0	0	0	0	0	336.544	795.886	315.535	770.05	309.886	766.985	296.485	746.536	293.868	730.743	294.392	711.959	292.982	716.105	0	0	0	0	0	0	0	0	0	0	304.423	701.108
313.983	772.748	310.007	795.507	307.658	807.7	307.607	821.652	310.898	842.041	307.508	829.293	309.488	833.324	0	0	0	0	0	0	0	0	0	0	336.88	799.519	314.842	770.233	306.564	761.907	294.904	744.577	292.117	727.219	294.754	711.458	290.31	712.714	0	0	0	0	0	0	0	0	0	0	303.878	701.319
312.197	772.172	308.698	792.366	306.02	805.9	306.556	823.517	309.841	844.017	306.573	827.934	309.658	836.959	0	0	0	0	0	0	0	0	0	0	336.614	799.656	312.798	768.802	303.635	759.825	295.547	746.493	290.322	726.787	293.795	713.98	288.675	710.875	0	0	0	0	0	0	0	0	0	0	301.727	702.183
309.749	769.055	306.634	793.583	305.441	805.207	307.261	822.103	306.908	842.559	304.841	829.738	307.881	836.059	0	0	0	0	0	0	0	0	0	0	336.035	800.061	312.617	767.443	303.754	760.137	294.971	746.274	290.541	728.35	291.918	712.965	288.725	712.749	0	0	0	0	0	0	0	0	0	0	301.267	698.825
308.075	766.814	306.719	797.3	304.383	804.959	304.295	819.124	307.668	840.283	305.146	832.676	307.451	837.141	0	0	0	0	0	0	0	0	0	0	334.705	799.898	311.442	767.423	301.561	756.95	293.643	745.633	290.386	729.297	291.111	712.548	287.243	708.405	0	0	0	0	0	0	0	0	0	0	300.909	699.575
307.607	768.183	305.18	795.321	303.42	804.979	302.736	812.703	306.515	839.41	304.447	832.228	305.576	837.324	0	0	0	0	0	0	0	0	0	0	332.094	797.711	311.307	767.321	300.041	756.149	293.459	744.341	289.17	727.21	291.158	710.81	284.877	706.315	0	0	0	0	0	0	0	0	0	0	301.281	701.747
306.268	764.686	304.522	793.797	302.414	804.024	300.454	810.993	304.624	839.448	304.176	831.166	304.58	835.186	0	0	0	0	0	0	0	0	0	0	333.462	797.895	309.652	768.35	299.178	754.98	291.743	744.274	288.795	726.735	290.658	710.452	284.257	706.122	0	0	0	0	0	0	0	0	0	0	300.003	700.039
306.129	764.059	304.108	793.421	302.59	802.366	299.458	811.203	304.014	836.969	304.193	832.31	304.431	836.521	0	0	0	0	0	0	0	0	0	0	333.012	799.606	310.284	771.108	297.64	753.761	292.462	742.673	287.98	725.286	290.684	714.939	284.085	704.07	0	0	0	0	0	0	0	0	0	0	299.48	699.897
304.332	764.238	304.312	798.041	300.712	801.959	298.902	808.241	303.729	836.586	303.193	832.917	304.627	833.493	0	0	0	0	0	0	0	0	0	0	331.564	799.831	310.553	770.05	295.851	752.224	290.269	741.571	289.281	725.729	291.032	714.318	283.582	703.076	0	0	0	0	0	0	0	0	0	0	299.503	701.025
303.641	763.483	304.38	797.638	302.203	807.083	299.41	807.221	302.915	834.614	301.959	829.155	303.353	834.603	0	0	0	0	0	0	0	0	0	0	330.146	798.802	310.313	773.898	297.342	752.175	291.152	742.755	287.918	724.187	289.664	711.082	283.339	701.668	0	0	0	0	0	0	0	0	0	0	298.574	702.086
303.319	763.207	303.424	791.955	301.78	804.938	297.82	804.338	303.949	841.252	300.814	829.562	303.62	834.434	0	0	0	0	0	0	0	0	0	0	329.868	796.767	309.804	772.117	296.079	750.656	290.711	738.315	287.848	726.364	287.868	713.504	283.354	702.776	0	0	0	0	0	0	0	0	0	0	297.938	701.747
303.241	761.717	301.2	790.8	302.898	812.083	296.522	804.331	304.441	844.41	301.122	829.279	303.092	832.624	0	0	0	0	0	0	0	0	0	0	327.173	791.621	308.538	768.714	297.047	751.274	291.015	740.988	288.398	728.913	287.787	716.146	283.249	703.207	0	0	0	0	0	0	0	0	0	0	297.148	699.5
303.624	762.966	301.224	790.869	303.468	819.041	295.464	801.838	304.739	846.11	300.339	829.931	301.878	833.845	0	0	0	0	0	0	0	0	0	0	325.725	791.42	308.807	767.924	296.678	752.895	291.105	740.087	288.17	727.431	287.88	719.07	281.953	702.332	0	0	0	0	0	0	0	0	0	0	297.557	699.164
303.878	772.141	302.434	795.059	302.468	814.341	296.153	801.528	303.885	842.99	301.105	829.838	302.373	834.645	0	0	0	0	0	0	0	0	0	0	324.067	789.082	307.123	768.405	295.284	749.484	290.129	740.583	288.728	726.423	287.053	714.408	282.62	701.863	0	0	0	0	0	0	0	0	0	0	295.932	697.061
304.783	774.979	302.054	796.19	300.336	810.455	294.746	798.321	303.02	839.697	299.183	830.328	302.319	836.083	0	0	0	0	0	0	0	0	0	0	324.523	790.615	307.83	769.703	294.626	749.752	290.602	743.003	287.155	727.067	286.117	714.257	282.041	701.767	0	0	0	0	0	0	0	0	0	0	295.511	696.044
302.905	764.845	302.031	794.017	300.258	810.986	294.268	797.986	303.271	838.266	298.966	829.017	301.976	836.017	0	0	0	0	0	0	0	0	0	0	323.819	787.936	306.357	767.997	295.029	748.309	289.246	740.513	286.933	726.079	285.535	712.061	280.848	702.201	0	0	0	0	0	0	0	0	0	0	295.739	698.208
302.753	766.683	300.854	792.914	299.895	811.169	293.153	796.259	302.6	838.028	298.549	834.266	301.4	835.907	0	0	0	0	0	0	0	0	0	0	322.971	789.496	306.307	767.723	295.17	749.315	291.48	745.493	287.427	726.95	285.871	711.732	281.506	701.338	0	0	0	0	0	0	0	0	0	0	297.878	701.717
303.661	766.079	301.959	795.845	300.675	810.824	293.163	793.993	301.837	839.276	299.732	835.672	301.298	833.669	0	0	0	0	0	0	0	0	0	0	323.24	790.064	306.023	767.402	295.377	746.88	291.699	743.344	286.48	723.945	285.585	710.621	281.091	701.886	0	0	0	0	0	0	0	0	0	0	295.543	700.511
303.898	768.814	301.824	796.166	300.929	807.493	292.051	793.438	302.024	838.355	301.112	836.655	301.715	835.714	0	0	0	0	0	0	0	0	0	0	322.316	787.16	305.769	766.942	293.924	747.111	290.465	742.883	286.629	726.061	284.579	709.283	280.863	701.035	0	0	0	0	0	0	0	0	0	0	295.767	698.314
305.997	776.903	300.681	790.538	298.875	802.997	294.705	802.3	302.447	837.072	300.451	836.093	301.308	834.145	0	0	0	0	0	0	0	0	0	0	322.123	786.959	305.026	766.84	294.854	748.606	291.494	744.265	285.482	723.863	283.915	708.294	280.263	701.341	0	0	0	0	0	0	0	0	0	0	295.517	695.497
306.512	781.166	300.112	792.593	298.088	802.455	295.817	807.072	302.339	837.869	299.454	834.376	302.088	835.283	0	0	0	0	0	0	0	0	0	0	321.632	787.536	305.462	766.035	294.845	746.802	291.503	746.274	285.105	724.612	284.146	710.117	280.719	700.953	0	0	0	0	0	0	0	0	0	0	294.869	695.644
306.105	780.052	302.068	796.148	298.512	801.828	300.18	820.779	303.02	840.948	299.708	833.962	302.203	836.29	0	0	0	0	0	0	0	0	0	0	320.512	788.239	305.032	766	293.918	748.729	291	742.321	285.31	724.618	285.012	712.402	280.93	702.134	0	0	0	0	0	0	0	0	0	0	293.131	694.892
305.969	778.859	301.956	793.741	298.427	803.076	302.803	828.145	303.241	841.614	298.644	831.845	302.163	836.776	0	0	0	0	0	0	0	0	0	0	319.251	784.321	305.015	767.878	293.868	745.577	290.193	743.945	286.137	726.125	284.526	712.338	280.921	700.752	0	0	0	0	0	0	0	0	0	0	293.918	694.364
306.407	772.721	301.292	791.662	298.973	804.886	301.2	825.131	301.695	838.221	299.756	834.917	302.597	835.838	0	0	0	0	0	0	0	0	0	0	318.503	784.259	304.482	763.079	293.985	746.886	290.556	744.181	287.401	728.51	284.737	713.679	280.363	701.822	0	0	0	0	0	0	0	0	0	0	294.125	695.928
303.597	770.707	300.573	793.866	299.207	805.438	300.193	824.614	300.817	835.207	299.58	836.769	302.085	834.628	0	0	0	0	0	0	0	0	0	0	318.395	784.458	305.003	765.872	293.096	746.152	290.383	743.621	287.48	730.064	284.538	710.569	280.389	700.918	0	0	0	0	0	0	0	0	0	0	294.744	696.036
305.732	777.269	300.824	795.028	298.803	803.928	300.922	825.841	300.847	833.134	299.431	837.766	301.546	837.772	0	0	0	0	0	0	0	0	0	0	317.749	782.321	304.784	763.37	293.427	746.367	289.596	742.767	286.234	728.88	284.284	711.391	280.211	701.327	0	0	0	0	0	0	0	0	0	0	293.869	697.111
305.536	775.462	300.478	792.652	297.41	800.193	299.573	820.228	301.793	833.31	299.129	837.972	301.847	835.376	0	0	0	0	0	0	0	0	0	0	317.749	783.895	305.48	765.647	293.327	744.484	290.673	739.726	285.667	723.741	283.789	711.469	281.646	704.338	0	0	0	0	0	0	0	0	0	0	293.051	694.903
304.62	774.769	300.444	793.51	297.054	802.931	299.153	821.172	299.003	830.69	298.342	834.741	302	834.631	0	0	0	0	0	0	0	0	0	0	319.614	783.738	305.447	767.729	293.599	749.746	290.044	738.758	285.725	724.093	283.392	710.802	282.088	710.05	0	0	0	0	0	0	0	0	0	0	293.202	692.925
305.464	779.134	300.498	796.959	298.793	807.103	299.132	820.793	299.149	829.959	299.481	834.597	301.088	837.883	0	0	0	0	0	0	0	0	0	0	317.424	783.522	305.237	764.332	295.579	749.968	289.447	740.064	286.728	725.391	283.637	708.603	280.401	707.563	0	0	0	0	0	0	0	0	0	0	293.895	693.739
306.254	781.345	300.458	794.107	298.302	804.345	298.298	819.548	299.054	829.303	298.793	833.831	300.58	833.748	0	0	0	0	0	0	0	0	0	0	318.649	785.901	305.345	765.843	293.994	747.822	289.702	738.991	285.784	726.848	282.614	711.321	280.909	705.321	0	0	0	0	0	0	0	0	0	0	293.903	694.978
306.651	779.348	299.593	788.252	298.475	804.666	299.529	818.017	298.105	828.49	298.481	834.948	300.583	837.331	0	0	0	0	0	0	0	0	0	0	319.126	788.682	305.652	767.519	293.991	747.455	288.83	736.461	284.05	725.294	281.792	710.472	279.807	702.673	0	0	0	0	0	0	0	0	0	0	292.966	694.025
305.132	771.924	297.495	785.062	298.641	805.062	298.841	817.683	298.119	826.483	300.186	837.541	300.431	835.993	0	0	0	0	0	0	0	0	0	0	318.336	787.437	305.655	764.694	294.07	746.644	288.974	739.918	284.845	725.271	282.705	709.49	280.436	701.889	0	0	0	0	0	0	0	0	0	0	292.989	691.906
304.115	771.838	296.956	782.203	298.654	805.872	298.685	819.148	297.776	825.293	299.217	836.369	301.783	839.124	0	0	0	0	0	0	0	0	0	0	317.383	788.437	305.211	763.015	293.57	746.437	289.135	741.997	286.249	730.052	282.427	711.029	279.591	698.353	0	0	0	0	0	0	0	0	0	0	292.472	691.519
305.427	775.731	297.288	783.352	297.671	803.352	298.386	820.569	297.068	823.569	300.308	836.931	302.668	841.448	0	0	0	0	0	0	0	0	0	0	318.518	792.125	305.152	762.843	293.243	744.799	288.579	738.23	285.488	728.886	283.596	714.449	279.488	700.516	0	0	0	0	0	0	0	0	0	0	293.929	696.3
304.556	775.631	296.498	783.103	296.536	800.397	297.827	817.297	297.346	824.4	299.668	838.721	303.549	845.366	0	0	0	0	0	0	0	0	0	0	319.146	792.184	304.24	759.752	292.649	745.773	288.5	737.974	286.327	725.671	282.234	711.711	278.959	699.233	0	0	0	0	0	0	0	0	0	0	293.205	698.403
304.759	770.807	298.2	788.279	296.346	799.259	298.298	815.948	297.539	822.007	299.637	838.269	303.878	847.786	0	0	0	0	0	0	0	0	0	0	319.401	791.219	304.035	760.49	290.988	744.085	287.904	739.044	284.982	725.837	283.88	714.099	279.404	697.257	0	0	0	0	0	0	0	0	0	0	293.332	696.856
303.905	765.434	298.525	792.731	296.932	800.521	297.973	816.703	297.956	826.028	299.061	837.207	302.119	841.938	0	0	0	0	0	0	0	0	0	0	318.944	789.671	304.471	762.656	290.804	741.898	287.246	736.953	285.058	721.076	283.418	711.102	279.433	700.327	0	0	0	0	0	0	0	0	0	0	293.793	698.592
303.041	764.514	299.312	791.138	296.081	798.521	296.475	812.6	296.976	824.324	299.614	838.69	303.342	842.903	0	0	0	0	0	0	0	0	0	0	318.485	789.732	305.088	765.466	292.026	745.583	286.617	735.974	285.132	724.953	283	712.921	279.196	699.519	0	0	0	0	0	0	0	0	0	0	293.341	695.767
301.254	762.824	297.837	790.134	297.071	796.197	296.966	814.11	299.42	830.276	300.444	844.248	302.034	837.576	0	0	0	0	0	0	0	0	0	0	318.158	790.665	304.409	765.359	295.564	750.566	287.246	735.974	285.86	725.458	282.792	711.155	281.193	703.37	0	0	0	0	0	0	0	0	0	0	293.543	695.2
301.393	761.131	296.99	786.817	295.637	796.8	297.715	813.528	300.441	836.248	301.878	847.645	302.702	838.634	0	0	0	0	0	0	0	0	0	0	318.327	792.682	304.76	766.026	296.126	752.796	286.401	734.668	285.184	724.84	282.997	710.364	281.126	701.376	0	0	0	0	0	0	0	0	0	0	293.301	695.289
300.607	760.652	297.953	790.331	295.186	796.214	295.678	812.4	300.705	840.045	302.268	846.066	302.644	842.517	0	0	0	0	0	0	0	0	0	0	318.962	794.222	303.912	764.691	294.383	748.837	286.725	733.933	285.003	726.542	281.734	709.924	278.52	698.335	0	0	0	0	0	0	0	0	0	0	293.75	697.078
300.298	760.593	299.427	790.879	295.654	795.479	296.685	814.945	300.4	837.679	300.858	842.472	303.908	847.479	0	0	0	0	0	0	0	0	0	0	318.485	792.536	304.675	764.055	293.652	746.134	286.284	735.07	284.275	723.685	282.518	708.848	280.135	701.813	0	0	0	0	0	0	0	0	0	0	293.739	695.275
299.705	759.893	298.583	792.638	295.173	794.362	296.844	812.314	299.702	834.141	299.441	843.034	304.481	847.755	0	0	0	0	0	0	0	0	0	0	319.5	792.563	305.275	764.201	293.058	746.14	286.415	732.866	284.582	724.726	283.383	710.679	280.602	703.988	0	0	0	0	0	0	0	0	0	0	293.952	695.667
299.875	757.869	297.844	785.734	294.464	793.562	295.607	808.972	299.268	834.341	299.207	838.169	304.363	846.379	0	0	0	0	0	0	0	0	0	0	319.395	794.554	304.661	766.335	292.804	743.557	286.263	731.504	283.865	723.84	282.237	709.327	278.787	698.545	0	0	0	0	0	0	0	0	0	0	294.122	696.314
299.366	758.89	298.492	791.083	294.471	795	295.363	807.838	299.519	833.717	299.678	838.779	303.875	845.131	0	0	0	0	0	0	0	0	0	0	320.401	795.831	304.775	763.636	292.98	743.035	285.626	731.09	283.491	721.983	282.547	709.499	279.623	700.292	0	0	0	0	0	0	0	0	0	0	293.767	696.319
299.932	761.293	299.403	791.917	294.742	794.017	295.169	807.021	298.898	835.224	300.993	844.014	302.231	842.197	0	0	0	0	0	0	0	0	0	0	320.705	799.195	305.126	766.02	291.863	742.601	285.693	731.528	284.047	723.236	281.526	707.219	280.48	701.784	0	0	0	0	0	0	0	0	0	0	292.815	691.489
300.258	759.307	296.925	790.607	295.176	792.059	293.634	805.031	299.553	832.303	300.136	844.028	301.132	837.548	0	0	0	0	0	0	0	0	0	0	322.848	805.665	305.202	767.688	291.254	742.012	285.436	731.405	283.924	722.977	281.333	707.84	279.883	700.749	0	0	0	0	0	0	0	0	0	0	293.804	693.528
299.631	757.193	298.108	784.759	293.861	796.183	294.169	805.707	298.512	832.014	299.254	841.203	300.647	837.576	0	0	0	0	0	0	0	0	0	0	322.778	803.216	304.977	767.603	291.807	741.598	284.904	730.948	284.298	723.082	281.345	705.335	278.447	697.983	0	0	0	0	0	0	0	0	0	0	292.585	691.486
299.519	759.441	297.017	785.417	295.59	794.593	294.966	804.51	300.264	836.069	300.037	837.938	300.58	838.369	0	0	0	0	0	0	0	0	0	0	321.64	801.082	305.52	767.257	291.991	741.248	285.345	731.589	283.535	724.254	281.629	706.271	278.123	697.373	0	0	0	0	0	0	0	0	0	0	291.866	687.397
[truncated: 118 more columns]

## Sheet: CS+mch
fly 1923	Channel1_R2_IntensityMean::DsRed_R2_IntensityMean!!R	Channel1_R1_IntensityMean::DsRed_R1_IntensityMean!!R	Channel1_R2_IntensityMean::DsRed_R2_IntensityMean!!R	Channel1_R1_IntensityMean::DsRed_R1_IntensityMean!!R	Channel1_R2_IntensityMean::DsRed_R2_IntensityMean!!R	Channel1_R1_IntensityMean::DsRed_R1_IntensityMean!!R	Channel1_R2_IntensityMean::DsRed_R2_IntensityMean!!R	Channel1_R1_IntensityMean::DsRed_R1_IntensityMean!!R	Channel1_R2_IntensityMean::DsRed_R2_IntensityMean!!R	Channel1_R1_IntensityMean::DsRed_R1_IntensityMean!!R	Channel1_R2_IntensityMean::DsRed_R2_IntensityMean!!R	Channel1_R1_IntensityMean::DsRed_R1_IntensityMean!!R	Channel1_R2_IntensityMean::DsRed_R2_IntensityMean!!R											fly 1913	Channel1_R1_IntensityMean::DsRed_R1_IntensityMean!!R	Channel1_R2_IntensityMean::DsRed_R2_IntensityMean!!R	Channel1_R1_IntensityMean::DsRed_R1_IntensityMean!!R	Channel1_R2_IntensityMean::DsRed_R2_IntensityMean!!R	Channel1_R1_IntensityMean::DsRed_R1_IntensityMean!!R	Channel1_R2_IntensityMean::DsRed_R2_IntensityMean!!R	Channel1_R1_IntensityMean::DsRed_R1_IntensityMean!!R	Channel1_R2_IntensityMean::DsRed_R2_IntensityMean!!R	Channel1_R1_IntensityMean::DsRed_R1_IntensityMean!!R	Channel1_R2_IntensityMean::DsRed_R2_IntensityMean!!R	Channel1_R1_IntensityMean::DsRed_R1_IntensityMean!!R	Channel1_R2_IntensityMean::DsRed_R2_IntensityMean!!R	Channel1_R1_IntensityMean::DsRed_R1_IntensityMean!!R											fly 1900	Channel1_R1_IntensityMean::DsRed_R1_IntensityMean!!R
312.153	782.959	322.19	841.369	319.363	850.352	307.536	819.769	308.383	832.962	317.142	877	318.42	874.707	0	0	0	0	0	0	0	0	0	0	341.219	836.539	329.985	817.778	318.251	801.554	310.158	780.277	308.035	778.169	303.099	762.895	302.851	754.426	0	0	0	0	0	0	0	0	0	0	308.872	726.35
309.813	776.045	322.112	844.252	318.302	849.266	304.298	811.531	303.739	822.283	314.932	869.224	315.024	866.097	0	0	0	0	0	0	0	0	0	0	335.485	822.985	325.354	805.685	314.14	788.105	305.102	769.659	301.845	760.493	299.167	754.23	299.599	746.767	0	0	0	0	0	0	0	0	0	0	305.312	719.475
308.367	774.852	320.197	841.466	315.356	843.928	303.302	807.159	302.027	819.034	310.593	856.241	312.014	856.538	0	0	0	0	0	0	0	0	0	0	334.789	819.627	322.322	796.921	313.567	789.872	303.108	759.659	299.468	755.586	297.719	746.671	298.889	741.676	0	0	0	0	0	0	0	0	0	0	304.685	718.172
307.337	771.166	318.746	835.541	312.549	834.569	301.224	802.459	304.2	825.614	308.885	853.945	309.542	851.472	0	0	0	0	0	0	0	0	0	0	334.807	823.28	320.386	796.988	318.058	793.239	300.909	755.848	299.687	752.88	297.12	748.102	298.102	743.866	0	0	0	0	0	0	0	0	0	0	305.102	715.111
305.173	766.8	316.851	832.534	312.092	831.955	300.692	799.576	303.949	826.403	306.919	847.821	307.831	845.797	0	0	0	0	0	0	0	0	0	0	335.368	825.353	320.769	794.566	319.667	799.306	299.848	754.268	298.175	749.02	297.061	745.81	298.447	747.394	0	0	0	0	0	0	0	0	0	0	302.739	710.108
304.095	764.3	316.041	833.724	311.929	837.71	299.671	799.179	306.478	836.859	305.441	841.648	307.281	845.593	0	0	0	0	0	0	0	0	0	0	335.178	824.35	320.152	794.388	318.661	798.988	300.626	753.431	297.564	746.455	296.304	744.659	298.611	744.434	0	0	0	0	0	0	0	0	0	0	303.562	710.061
303.507	762.503	315.59	829.51	311.105	832.659	304.824	819.376	306.708	838.921	303.349	839.362	307.986	850.19	0	0	0	0	0	0	0	0	0	0	335.596	824.175	318.994	792.227	319.105	798.921	299.877	751.376	295.617	739.799	295.07	740.458	296.278	740.061	0	0	0	0	0	0	0	0	0	0	303.699	712.403
303.265	760.866	314.061	824.21	309.678	825.169	307.153	828.845	305.885	834.803	302.58	835.883	306.908	842.176	0	0	0	0	0	0	0	0	0	0	336.617	827.49	318.544	789.146	317.962	799.901	299.64	748.91	295.845	740.554	293.614	734.475	295.982	742.776	0	0	0	0	0	0	0	0	0	0	303.023	711.542
302.129	758.579	310.841	813.855	310.014	827.269	306.163	828.545	304.02	831.524	301.336	832.024	305.193	839.293	0	0	0	0	0	0	0	0	0	0	335.257	822.633	318.003	789.452	318.398	797.504	299.181	747.627	299.626	750.977	292.88	731.571	296.655	740.93	0	0	0	0	0	0	0	0	0	0	302.256	709.617
302.105	755.366	309.58	811.721	310.695	831.117	304.956	824.686	305.563	829.948	301.953	834.721	304.593	837.8	0	0	0	0	0	0	0	0	0	0	334.857	824.819	317.48	784.816	319.126	798.437	299.105	747.294	304.447	767.825	293.19	733.746	295.567	738.892	0	0	0	0	0	0	0	0	0	0	302.355	706.747
302.741	756.476	310.478	811.814	310.336	826.855	304.495	822.152	305.59	835.39	301.783	834.8	304.495	837.559	0	0	0	0	0	0	0	0	0	0	335.249	824.577	317.044	785.026	318.749	797.603	297.725	744.758	306.515	776.219	293.409	734.837	295.202	736.286	0	0	0	0	0	0	0	0	0	0	301.918	706.797
301.333	756.176	309.631	808.945	309.075	825.748	304.092	818.831	304.732	832.824	302.908	838.252	305.39	841.524	0	0	0	0	0	0	0	0	0	0	335.939	828.56	316.19	784.461	318.564	794.335	298.398	747.845	307.064	776.414	292.032	731.586	292.722	733.452	0	0	0	0	0	0	0	0	0	0	301.585	705.106
302.293	758.676	309.315	809.031	309.085	823.472	303.627	819.003	303.502	828.248	305.275	845.421	305.075	839.876	0	0	0	0	0	0	0	0	0	0	335.392	824.501	316.135	783.991	317.415	793.953	297.792	747.764	307.237	777.778	291.892	731.638	291.822	728.347	0	0	0	0	0	0	0	0	0	0	300.244	702.731
299.861	755.855	308.614	809.841	308.759	824.052	304.102	817.338	302.732	820.19	305.244	843.6	305.431	838.438	0	0	0	0	0	0	0	0	0	0	333.263	818.776	314.69	782.609	317.158	795.37	297.898	745.921	306.518	778.571	291.904	730.341	291.17	726.19	0	0	0	0	0	0	0	0	0	0	298.719	700.772
299.776	753.172	308.817	807.228	309.268	823.6	303.01	816.186	303.647	827.334	304.749	842.917	304.142	833.7	0	0	0	0	0	0	0	0	0	0	331.649	818.697	315.187	781.991	317.386	798.945	297.287	745.303	308.07	779.125	290.898	729.099	291.254	723.776	0	0	0	0	0	0	0	0	0	0	298.989	698.619
299.585	755.672	308.786	808.228	307.841	823.41	302.881	815.262	303.807	830.538	304.115	844.686	303.207	834.438	0	0	0	0	0	0	0	0	0	0	332.251	817.574	315.868	781.647	316.822	797.271	296.904	744.883	306.295	777.819	291.74	728.312	289.711	724.096	0	0	0	0	0	0	0	0	0	0	297.974	698.464
300.741	755.138	307.919	805.331	307.264	820.455	302.014	809.359	303.858	826.972	304.163	841.597	303.993	836.334	0	0	0	0	0	0	0	0	0	0	332.213	819.146	315.313	780.373	317.395	795.997	298.216	748.621	305.842	778.974	290.313	728.662	288.956	724.032	0	0	0	0	0	0	0	0	0	0	298.483	697.675
300.435	756.862	307.881	805.679	307.237	820.559	301.593	807.624	302.929	827.462	305.159	840.355	303.827	834.917	0	0	0	0	0	0	0	0	0	0	332.082	817.076	315.228	780.889	316.412	793.184	299.24	749.816	304.64	771.458	290.886	725.869	288.664	726.542	0	0	0	0	0	0	0	0	0	0	297.784	698.892
300.711	757.117	307.549	809.707	306.6	819.428	302.651	810.09	303.115	828.241	304.549	837.934	302.505	834.445	0	0	0	0	0	0	0	0	0	0	331.146	817.889	315.006	784.367	313.921	790.484	297.406	747.163	303.827	770.032	293.977	737.152	289.678	726.315	0	0	0	0	0	0	0	0	0	0	299.048	702.617
300.442	755.693	307.695	805.783	307.675	822.976	303.414	814.262	300.681	821.386	303.61	832.414	302.39	833.283	0	0	0	0	0	0	0	0	0	0	331.439	816.915	318.389	790.606	315.48	792.752	297.518	745.05	303.547	770.493	298.81	752.735	290.161	726.14	0	0	0	0	0	0	0	0	0	0	299.386	702.511
300.01	754.086	307.922	803.724	308.417	824.238	304.458	821.641	299.932	819.928	301.712	828.007	303.285	833.007	0	0	0	0	0	0	0	0	0	0	331.836	813.224	318.605	794.224	315.418	793.627	297.105	743.875	303.442	769.029	301.211	763.554	289.904	725.318	0	0	0	0	0	0	0	0	0	0	298.438	701.267
299.847	753.328	306.38	803.3	307.634	823.793	304.881	822.769	301.4	816.831	301.688	827.852	302.227	829.862	0	0	0	0	0	0	0	0	0	0	327.766	810.729	315.643	789.061	316.105	792.12	296.105	744.017	303.599	769.224	301.988	762.63	290.079	725.749	0	0	0	0	0	0	0	0	0	0	298.017	701.561
297.752	746.614	305.936	802.928	309.024	826.197	304.62	822.6	300.563	817.655	303.783	833.866	302.329	829.866	0	0	0	0	0	0	0	0	0	0	327.056	805.641	316.234	786.487	315.48	788.359	297.243	746.397	303.772	769.076	302.409	763.067	289.865	727.379	0	0	0	0	0	0	0	0	0	0	297.963	698.575
298.384	749.483	305.329	802.052	308.359	824.169	305.942	826.179	301.763	819.069	303.902	835.614	301.007	829.455	0	0	0	0	0	0	0	0	0	0	325.582	801.044	315.52	784.397	311.965	781.318	297.167	746.659	303.041	767.175	301.061	758.726	290.713	730.493	0	0	0	0	0	0	0	0	0	0	297.256	697.011
299.942	750.576	306.264	802.466	307.071	822.293	305.864	826.19	300.702	816.417	302.997	834.41	301.549	827.655	0	0	0	0	0	0	0	0	0	0	327.462	807.324	317.708	790.367	311.304	779.271	299.772	755.466	303.629	770.277	300.269	759.997	294.342	736.627	0	0	0	0	0	0	0	0	0	0	297.545	696.803
306.541	759.069	305.983	802.172	309.488	827.938	305.024	824.931	300.593	815.593	302.722	838.807	301.569	830.297	0	0	0	0	0	0	0	0	0	0	340.012	815.335	320.558	797.481	313.503	785.434	303.073	767.854	304.041	772.475	300.564	759.3	296.105	745.773	0	0	0	0	0	0	0	0	0	0	299.125	694.458
312.129	758.266	307.654	803.162	311.346	835.438	303.953	821.51	299.417	814.907	303.942	840.379	300.664	825.259	0	0	0	0	0	0	0	0	0	0	344.635	816.327	319.982	795.131	312.801	782.338	301.365	766.455	304.336	773.289	300.295	756.292	295.67	744.991	0	0	0	0	0	0	0	0	0	0	301.963	696.436
314.626	757.086	308.193	804.276	310.892	832.986	305.264	822.331	301.431	823.034	304.641	837.545	299.546	822.51	0	0	0	0	0	0	0	0	0	0	345.74	815.023	320.307	796.816	311.254	780.633	302.851	765.032	304.363	772.534	298.629	756.178	295.506	743.869	0	0	0	0	0	0	0	0	0	0	304.02	697.353
315.014	758.834	307.986	803.21	310.142	828.262	306.031	826.91	303.241	827.969	303.749	840.51	299.807	824.121	0	0	0	0	0	0	0	0	0	0	346.942	818.37	319.365	797.84	310.661	781.671	300.769	766.353	302.877	769.528	297.792	755.475	294.158	742.907	0	0	0	0	0	0	0	0	0	0	304.466	696.811
315.245	759.141	309.088	804.072	308.207	824.241	307.125	830.152	303.746	832.848	302.698	834.4	302.407	831.428	0	0	0	0	0	0	0	0	0	0	348.19	820.472	319.98	797.939	311.339	780.714	301.722	765.286	302.289	766.592	299.249	755.029	295.175	745.02	0	0	0	0	0	0	0	0	0	0	303.898	697.15
313.793	757.476	308.163	803.307	308.197	821.124	307.02	830.469	304.766	832.2	301.485	830.41	304.532	836.152	0	0	0	0	0	0	0	0	0	0	348.962	818.332	319.813	797.251	310.535	783.16	301.564	763.662	302.538	765.513	298.225	753.029	294.137	742.466	0	0	0	0	0	0	0	0	0	0	304.92	695.286
313.952	760.7	309.99	812.017	308.922	822.124	306.753	827.538	305.359	835.976	300.919	827.438	303.888	837.659	0	0	0	0	0	0	0	0	0	0	347.751	821.848	319.225	796.204	310.368	782.729	300.778	766.079	302.474	767.443	297.816	755.697	294.991	740.913	0	0	0	0	0	0	0	0	0	0	305.145	698.056
312.364	757.293	311.786	818.624	309.332	828.9	305.492	828.803	305.281	836.586	300.281	826.493	303.681	833.876	0	0	0	0	0	0	0	0	0	0	347.965	819.23	320.81	797.391	310.646	783.729	299.889	766.02	302.114	767.735	297.544	754.988	293.673	741.49	0	0	0	0	0	0	0	0	0	0	304.256	694.808
312.122	754.034	311.905	814.417	309.553	827.028	307.234	830.838	303.678	833.969	299.234	823.693	303.386	834.076	0	0	0	0	0	0	0	0	0	0	347.468	821.656	319.348	795.86	310.485	784.612	301.231	765.784	302.064	766.149	298.766	755.688	293.234	741.114	0	0	0	0	0	0	0	0	0	0	303.19	694.192
309.585	747.876	311.275	816.369	310.007	826.769	304.559	823.541	302.159	829.507	299.59	822.359	302.688	833.824	0	0	0	0	0	0	0	0	0	0	347.728	821.169	320.661	797.481	310.617	784.347	300.687	766.44	301.395	766.391	297.88	756.382	294.822	740.224	0	0	0	0	0	0	0	0	0	0	304.778	695.431
309.031	746.159	313.553	816.579	308.881	821.241	303.302	819.745	303.153	830.066	297.885	818.903	302.746	833.103	0	0	0	0	0	0	0	0	0	0	347.585	821.679	321.506	797.679	312.02	784.111	300.181	763.603	300.845	763.12	297.281	752.659	293.453	739.735	0	0	0	0	0	0	0	0	0	0	303.58	695.494
306.881	743.821	310.885	814.638	308.183	817.386	304.339	822.397	302.553	830.524	298.858	824.469	303.834	837.1	0	0	0	0	0	0	0	0	0	0	347.386	822.723	321.076	796.16	312.602	787.111	302.085	765.738	300.453	763.7	298.275	754.606	293.374	738.781	0	0	0	0	0	0	0	0	0	0	302.787	691.658
307.092	742.134	314.125	816.303	308.515	814.838	304.505	819.597	301.969	826.766	300.098	828.452	305.658	844.003	0	0	0	0	0	0	0	0	0	0	347.523	821.02	322.053	796.236	311.553	786.058	300.681	766.175	300.804	763.082	298.538	755.28	293.746	742.933	0	0	0	0	0	0	0	0	0	0	303.406	695.058
307.323	741.738	313.8	816.572	306.966	813.39	303.308	816.628	302.044	826.345	300.444	825.021	305.369	842.534	0	0	0	0	0	0	0	0	0	0	347.091	820.542	322.956	795.962	313.43	785.548	300.295	763.385	300.848	761.067	298.594	755.665	293.977	743.224	0	0	0	0	0	0	0	0	0	0	303.506	694.953
306.782	741.555	313.546	810.372	307.129	814.307	304.298	816.307	299.841	823.614	299.217	826.279	304.637	840.6	0	0	0	0	0	0	0	0	0	0	345.886	820.974	322.711	796.254	310.915	782.866	300.325	763.105	300.728	762.408	297.471	753.974	295.45	747.038	0	0	0	0	0	0	0	0	0	0	303.324	693.706
306.565	740.297	313.681	810.917	308.19	811.245	305.359	818.914	300.563	820.714	299.285	823.007	304.888	837.797	0	0	0	0	0	0	0	0	0	0	345.684	821.085	321.789	794.009	311.874	783.017	299.959	760.636	300.649	760.359	299.354	755.991	297.342	755.405	0	0	0	0	0	0	0	0	0	0	303.227	693.472
306.643	739.962	314.102	815.997	308.756	810.179	305.166	821.266	301.342	820.355	298.42	819.983	304.214	838.072	0	0	0	0	0	0	0	0	0	0	345.652	821.335	323.266	799.609	312.091	783.915	299.64	761.536	301.114	762.519	298.582	755.755	298.023	758.324	0	0	0	0	0	0	0	0	0	0	302.057	692.094
307.398	740.81	314.258	815.49	307.837	808.217	307.102	822.117	299.959	818.007	298.024	817.852	302.878	835.369	0	0	0	0	0	0	0	0	0	0	344.699	820.184	323.058	800.204	312.032	783.717	300.523	760.015	299.535	758.703	298.734	753.434	298.085	755.787	0	0	0	0	0	0	0	0	0	0	302.494	691.081
305.503	741.831	313.563	812.366	307.573	807.652	306.864	828.707	299.542	817.921	297.061	813.034	303.315	834.114	0	0	0	0	0	0	0	0	0	0	343.965	820.446	323.596	799.134	311.561	784.886	300.719	761.146	299.032	758.394	298.491	756.703	297.532	750.994	0	0	0	0	0	0	0	0	0	0	301.491	689.472
307.092	743.807	313.295	808.49	309.532	809.307	309.892	833.597	302.858	829.514	296.658	813.466	303.431	832.883	0	0	0	0	0	0	0	0	0	0	345.883	822.198	327.105	805.475	314.061	788.854	303.237	765.528	302.658	763.385	298.833	757.735	296.465	748.819	0	0	0	0	0	0	0	0	0	0	302.264	691.781
309.653	744.138	311.939	796.024	307.753	797.628	308.471	823.621	303.692	825.648	296.919	813.883	302.766	833.39	0	0	0	0	0	0	0	0	0	0	357.184	828.499	342.313	817.344	324.746	798.51	315.86	786.647	312.594	775.854	299.219	757.102	296.991	749.589	0	0	0	0	0	0	0	0	0	0	302.849	689.661
308.905	741.372	313.485	795.438	308.641	797.297	308.464	816.928	303.631	823.393	295.644	811.221	302.532	830.872	0	0	0	0	0	0	0	0	0	0	358.553	831.63	344.12	817.84	327.556	801.595	315.822	788.945	314.129	775.475	298.795	754.469	298.851	752.038	0	0	0	0	0	0	0	0	0	0	303.741	688.783
309.864	741.321	313.797	794.762	311.122	800.862	308.854	816.872	305.403	823.014	295.39	810.893	302.339	828.966	0	0	0	0	0	0	0	0	0	0	357.05	827.175	344.772	818.286	329.436	800.551	315.067	784.773	314.491	773.224	297.76	754.085	297.813	751.671	0	0	0	0	0	0	0	0	0	0	304.878	695.272
309.776	743.893	316.132	798.248	312.302	800.969	310.146	816.731	305.231	823.941	295.4	809.445	302.207	826.321	0	0	0	0	0	0	0	0	0	0	356.19	828.542	343.029	818.385	328.178	801.831	313.927	782.848	313.389	770.312	297.503	753.586	298.711	750.373	0	0	0	0	0	0	0	0	0	0	306.094	697.886
309.306	745.548	316.553	798.231	311.102	804.093	310.854	820.952	305.156	821.348	294.98	807.021	299.546	822.024	0	0	0	0	0	0	0	0	0	0	354.579	825.003	342.053	817.341	327.912	801.408	311.474	776.02	311.74	771.359	297.158	747.364	297.456	746.414	0	0	0	0	0	0	0	0	0	0	307.969	701.717
309.095	747.469	314.359	793.714	311.095	806.541	308.264	817.107	303.447	820.324	295.512	809.214	300.929	822.517	0	0	0	0	0	0	0	0	0	0	350.635	822.843	338.807	813.781	326.257	799.793	308.471	769.128	308.772	766.732	293.57	737.927	297.099	745.391	0	0	0	0	0	0	0	0	0	0	306.787	701.528
307.755	742.848	311.4	792.003	309.312	808.472	306.346	813.338	302.037	817.745	295.417	809.766	299.698	821.228	0	0	0	0	0	0	0	0	0	0	347.149	819.773	336.842	812.837	324.377	799.117	304.155	761.525	301.073	749.601	290.67	729.939	295.74	745.096	0	0	0	0	0	0	0	0	0	0	305.091	698.267
305.211	745.383	309.478	788.631	307.41	805.359	305.136	813.552	302.712	817.279	296.234	812.059	299.742	824.907	0	0	0	0	0	0	0	0	0	0	343.094	817.023	334.327	809.673	323.339	799.017	301.927	757.169	298.535	745.259	289.336	726.536	294.576	745.117	0	0	0	0	0	0	0	0	0	0	303.696	700.353
304.279	744.966	307.525	792.069	305.356	803.655	304.929	815.186	301.078	818.759	295.81	811.538	301.569	831.155	0	0	0	0	0	0	0	0	0	0	337.62	805.297	332.216	809.939	321.708	796.971	299.711	752.621	296.099	739.399	287.74	724.921	294.784	746.099	0	0	0	0	0	0	0	0	0	0	302.756	701.222
303.024	744.455	307.315	793.855	303.614	801.948	302.905	814.134	302.346	821.566	294.759	810.083	302.793	834.255	0	0	0	0	0	0	0	0	0	0	332.936	796.213	330.877	807.569	320.266	795.653	297.713	746.009	294.243	735.431	287.114	723.618	294.135	744.187	0	0	0	0	0	0	0	0	0	0	302.494	701.061
302.068	743.51	303.885	790.814	304.241	803.459	301.712	811.972	301	822.669	294.834	810.186	302.119	832.286	0	0	0	0	0	0	0	0	0	0	330.31	790.353	329.392	806.965	320.699	795.356	295.354	741.554	292.711	733.501	287.842	721.615	294.003	743.784	0	0	0	0	0	0	0	0	0	0	301.489	699.517
300.891	742.69	305.888	794.29	304.058	810.003	300.576	813.276	300.759	822.638	295.786	820.414	301.471	832.424	0	0	0	0	0	0	0	0	0	0	325.392	781.647	329.146	808.764	319.211	791.883	293.792	737.883	293.576	737.303	287.301	724.525	293.833	742.764	0	0	0	0	0	0	0	0	0	0	299.781	696.836
299.745	741.497	304.664	793.338	303.142	805.61	300.081	811.314	299.939	822.024	299.112	830.69	303.119	840.91	0	0	0	0	0	0	0	0	0	0	322.754	779.863	327.322	808.81	320.056	794.052	293.035	736.808	292.33	733.883	286.833	725.948	292.582	741.834	0	0	0	0	0	0	0	0	0	0	299.358	696.339
299.541	743.517	303.444	790.659	302.146	805.1	299.403	809.683	300.708	820.241	298.78	832.424	304.251	846.007	0	0	0	0	0	0	0	0	0	0	319.447	776.854	327.746	809.073	317.845	791.688	291.746	734.907	293.409	736.813	288.149	726.997	292.067	739.84	0	0	0	0	0	0	0	0	0	0	298.864	698.803
298.582	743.624	302.817	787.879	301.627	805.293	300.058	814.724	299.634	821.179	298.688	829.314	303.292	843.552	0	0	0	0	0	0	0	0	0	0	318.751	775.087	325.465	803.758	318.298	793.324	291.199	734.16	294.459	743.038	286.325	721.808	290.459	740.866	0	0	0	0	0	0	0	0	0	0	298.83	696.336
299.738	750.176	302.373	790.69	300.875	803.752	300.997	818.341	299.363	820.721	296.159	826.155	302.237	839.417	0	0	0	0	0	0	0	0	0	0	318.281	773.939	324.096	806.825	318.19	792.767	291.006	735.015	295.061	743.443	286.918	724.117	289.775	737.038	0	0	0	0	0	0	0	0	0	0	297.466	696.511
297.221	746.669	302.319	794.366	300.586	802.076	299.027	814.841	298.095	819.724	296.064	825.845	300.342	833.986	0	0	0	0	0	0	0	0	0	0	316.158	770.51	323.801	806.178	317.994	792.064	289.825	733.35	293.368	741.108	285.196	721.195	289.155	736.102	0	0	0	0	0	0	0	0	0	0	297.301	696.847
297.405	744.417	301.973	794.503	301.522	809.776	299.21	814.952	298.166	820.717	296.58	828.89	299.617	831.455	0	0	0	0	0	0	0	0	0	0	314.918	772.44	322.734	808.163	316.877	793.781	289.281	733.828	293.237	739.347	285.787	721.108	289.117	735.117	0	0	0	0	0	0	0	0	0	0	296.077	695.406
297.197	746.283	303.42	789.921	301.654	809.152	297.969	812.293	299.092	819.524	296.508	826.862	299.912	832.897	0	0	0	0	0	0	0	0	0	0	313.573	771.417	323.181	808.213	316.842	792.335	289.497	733.332	293.427	741.886	284.769	722.746	288.623	733.936	0	0	0	0	0	0	0	0	0	0	294.886	696.892
297.092	745.448	301.776	794.721	300.508	806.669	298.254	813.786	297.563	818.9	296.471	824.348	300.692	834.869	0	0	0	0	0	0	0	0	0	0	312.295	769.321	320.076	803.146	314.099	784.19	288.757	733.434	292.725	741.848	283.892	719.42	287.722	730.878	0	0	0	0	0	0	0	0	0	0	294.943	695.758
296.653	746.314	303.681	796.197	300.027	805.1	298.081	812.234	297.685	818	296.919	824.269	301.244	838.959	0	0	0	0	0	0	0	0	0	0	311.228	769.315	319.822	803.776	309.731	772.595	289.181	736.329	292.316	739.58	284.503	717.878	287.17	730.813	0	0	0	0	0	0	0	0	0	0	294.403	696.258
296.619	748.5	302.207	794.655	299.339	803.8	296.308	810.814	296.214	818.269	297.163	827.99	303.058	842.714	0	0	0	0	0	0	0	0	0	0	309.76	768.889	320	803.501	306.316	762.434	288.942	736.423	292.623	741.376	284.52	719.764	286.988	728.344	0	0	0	0	0	0	0	0	0	0	294.651	695.589
296.282	750.372	301.403	794.076	300.119	805.141	297.332	811.072	296.695	819.459	298.064	832.714	302.586	844.645	0	0	0	0	0	0	0	0	0	0	310.576	768.105	318.009	801.711	304.544	757.431	290.503	735.504	292.494	744.257	285.056	722.429	286.184	724.539	0	0	0	0	0	0	0	0	0	0	294.395	695.306
297.133	754.807	301.169	793.845	298.919	804.741	297.193	814.603	298.749	823.379	296.783	829.328	303.278	843.028	0	0	0	0	0	0	0	0	0	0	309.345	768.423	316.705	799.743	302.842	753.469	288.906	732.997	292.129	742.819	288.64	735.79	284.412	721.869	0	0	0	0	0	0	0	0	0	0	294.96	694.65
296.31	752.869	300.722	791.572	298.217	804.045	297.502	818.19	298.729	824.828	296.742	829.276	302.773	841.559	0	0	0	0	0	0	0	0	0	0	308.404	767.773	316.395	803.02	302.509	752.28	288.193	733.878	290.895	737.723	292.015	746.892	283.485	718.131	0	0	0	0	0	0	0	0	0	0	294.531	694.675
295.983	751.921	300.295	791.428	297.82	803.124	298.739	819.383	297.854	823.355	295.837	825.241	302.797	841.252	0	0	0	0	0	0	0	0	0	0	307.637	767.481	317.708	805.16	301.845	751.035	288.509	733.169	290.07	735.627	292.734	749.122	283.348	713.813	0	0	0	0	0	0	0	0	0	0	292.989	694.347
295.238	752.948	298.973	791.886	297.227	801.021	297.027	814.024	297.949	822.945	294.905	819.055	300.024	838.145	0	0	0	0	0	0	0	0	0	0	307.035	767.942	317.149	803.959	299.734	750.085	287.588	734.434	289.465	734.872	294	750.157	282.52	717.146	0	0	0	0	0	0	0	0	0	0	293.315	693.928
294.653	754.828	298.647	788.983	297.403	801.648	296.864	814.721	297.366	823.01	294.271	817.228	299.753	836.455	0	0	0	0	0	0	0	0	0	0	306.722	765.93	315.921	799.359	299.871	748.254	288.058	734.201	288.757	732.534	293.442	749.09	282.865	718.294	0	0	0	0	0	0	0	0	0	0	293.58	695.056
294.099	750.893	299.41	792.386	297.831	801.297	296.176	812.631	297.661	820.607	294.444	816.248	299.732	833.7	0	0	0	0	0	0	0	0	0	0	306.944	770.953	314.743	798.382	299.854	746.487	288.827	735.539	289.749	733.942	294.357	748.703	283.251	717.773	0	0	0	0	0	0	0	0	0	0	292.759	694.875
294.143	749.314	299.505	790.634	298.308	806.117	295.986	811.234	296.264	820.259	294.353	816.41	298.783	828.024	0	0	0	0	0	0	0	0	0	0	306.567	769.493	313.781	798.691	300.272	746.222	287.933	734.729	288.746	732.752	294.173	755.297	281.915	714.184	0	0	0	0	0	0	0	0	0	0	292.994	693.931
294.286	752.545	298.42	789.738	299.132	811.021	295.702	813.083	296.159	819.748	292.763	813.31	297.671	827.745	0	0	0	0	0	0	0	0	0	0	306.673	767.688	309.635	791.458	299.357	746.362	287.591	733.172	288.003	732.23	295.664	754.828	280.623	709.81	0	0	0	0	0	0	0	0	0	0	293.33	695.683
293.497	751.166	299.241	792.521	298.024	805.134	295.702	811.955	296.664	821.566	292.644	812.766	297.139	824.41	0	0	0	0	0	0	0	0	0	0	306.234	766.443	305.789	777.496	298.275	745.854	287.225	734.085	288.775	731.959	294.874	750.23	280.187	705.035	0	0	0	0	0	0	0	0	0	0	292.301	693.983
293.881	755.869	298.817	794.493	297.915	801.259	294.993	809.583	295.722	820.293	292.519	808.59	297.268	823.034	0	0	0	0	0	0	0	0	0	0	307.573	771.169	303.485	769.714	298.386	745.233	287.845	734.292	288.678	734.05	295.868	751.892	279.804	706.12	0	0	0	0	0	0	0	0	0	0	292	694.117
293.544	754.972	298.881	789.538	297.597	801.552	295.217	809.955	296.258	819.776	291.705	808.19	296.41	821.534	0	0	0	0	0	0	0	0	0	0	307.36	773.455	304.436	771.968	298.719	742.819	288.269	732.131	287.968	733.49	293.789	747.536	280.237	706.776	0	0	0	0	0	0	0	0	0	0	292.457	693.4
294.592	757.452	297.166	788.41	297.603	802.945	295.268	811.086	295.949	819.352	290.668	805.003	296	821.576	0	0	0	0	0	0	0	0	0	0	306.854	774.394	301.605	761.761	296.684	744.029	287.14	732.332	286.088	729.143	294.199	748.743	278.646	704.778	0	0	0	0	0	0	0	0	0	0	292.889	692.325
292.765	751.717	297.627	788.779	297.702	804.324	294.322	810.19	295.247	819.286	290.149	802.286	296.271	819.448	0	0	0	0	0	0	0	0	0	0	307.278	772.207	300.067	760.901	297.591	744.178	287.678	732.665	286.836	729.28	294.363	750.05	278.254	704.738	0	0	0	0	0	0	0	0	0	0	292.153	694.742
293.269	752.497	297.417	788.469	296.99	803.938	294.464	811	294.997	817.8	289.583	803.728	296.051	820.176	0	0	0	0	0	0	0	0	0	0	306.48	771.443	299.883	758.93	297.196	741.767	287.988	731.673	286.348	730.175	295.018	750.983	279.155	703.918	0	0	0	0	0	0	0	0	0	0	292.872	692.85
294.139	754.579	296.319	789.679	297.746	806.379	296.132	815.314	295.566	819.945	290.024	801.828	295.488	819.062	0	0	0	0	0	0	0	0	0	0	307.295	773.408	300.164	759.843	297.023	743.668	285.635	730.222	287.029	730.23	294.155	750.854	281.053	707.297	0	0	0	0	0	0	0	0	0	0	292.426	693.403
293.82	755.355	298.376	793.021	298.837	807.597	296.997	814.438	294.529	817.021	290.231	801.217	294.261	817.576	0	0	0	0	0	0	0	0	0	0	306.386	772.86	298.754	753.259	296.439	742.557	286.173	731.394	287.272	729.88	294.123	752.703	280.474	706.577	0	0	0	0	0	0	0	0	0	0	292.781	693.722
293.925	753.941	297.142	791.321	297.661	805.579	296.007	812.338	293.79	815.928	290.668	807.834	294.275	815.172	0	0	0	0	0	0	0	0	0	0	306.003	772.799	297.865	754.096	295.424	740.557	286.982	732.146	287.31	729.067	294.175	751.93	279.225	704.945	0	0	0	0	0	0	0	0	0	0	293.116	693.464
294.537	754.769	296.553	789.003	296.61	800.769	295.783	812.148	293.983	815.614	293.01	815.334	294.593	816.593	0	0	0	0	0	0	0	0	0	0	305.415	774.86	296.895	753.041	294.936	742.064	285.74	731	286.892	729.452	293.76	751.102	279.965	707.227	0	0	0	0	0	0	0	0	0	0	292.491	692.722
292.204	747.459	296.525	786.183	296.058	800.052	295.088	811.286	294.861	818.552	293.542	820.938	295.007	821.2	0	0	0	0	0	0	0	0	0	0	305.538	772.539	297.181	749.72	294.643	741.854	286.123	731.356	288.5	730.19	294.468	751.353	280.582	707.574	0	0	0	0	0	0	0	0	0	0	292.631	693.067
293.84	750.172	296.583	783.917	295.203	799.748	294.942	810.369	296.136	820.859	292.8	816.969	297.058	824.734	0	0	0	0	0	0	0	0	0	0	305.281	774.076	297.579	751.7	294.231	742.044	286.573	728.776	285.95	724.19	294.412	752.921	280.675	705.19	0	0	0	0	0	0	0	0	0	0	291.662	692.264
292.238	751.569	296.715	785.207	294.824	796.514	294.305	811.893	295.925	821.566	292.102	814.345	297.783	826.307	0	0	0	0	0	0	0	0	0	0	306.886	778.977	296.754	751.19	294.982	740.863	286.193	729.531	284.927	724.953	294.693	751.184	278.48	706.382	0	0	0	0	0	0	0	0	0	0	292.625	692.383
292.156	749.148	297.254	789.51	295.441	797.386	294.363	813.562	295.773	824.29	292.749	816.738	297.556	826.145	0	0	0	0	0	0	0	0	0	0	305.146	775.787	296.158	748.685	294.705	740.569	285.956	730.233	285.506	724.676	294.126	748.869	279.558	706.633	0	0	0	0	0	0	0	0	0	0	292.739	693.869
292.446	750.907	297.644	789.21	294.536	799.2	294.258	808.6	295.058	819.228	293.81	816.121	297.478	823.521	0	0	0	0	0	0	0	0	0	0	305.064	773.172	296.035	747.394	295.208	739.42	286.298	730.79	284.553	721.732	293.418	749.397	280.444	703.277	0	0	0	0	0	0	0	0	0	0	292.591	692.272
293.793	754.086	298.112	789.39	295.908	799.683	295.02	808.579	295.688	821.128	293.705	819.09	298.156	827.807	0	0	0	0	0	0	0	0	0	0	304.556	766.822	295.029	746.172	295.368	739.647	285.45	729.88	284.389	724.271	293.781	750.837	280.883	705.843	0	0	0	0	0	0	0	0	0	0	293.173	694.761
292.466	750.041	297.258	786.534	297.051	803.521	294.105	808.448	295.834	818.583	295.525	825.155	297.868	827.003	0	0	0	0	0	0	0	0	0	0	302.333	762.073	295.599	748.729	295.319	741.72	287.275	736.542	283.424	721.58	293.275	747.449	281.605	710.749	0	0	0	0	0	0	0	0	0	0	292.94	693.442
291.874	750.09	297.671	785.517	296.431	805.045	293.271	808.452	295.01	817.852	296.675	827.593	298.864	828.741	0	0	0	0	0	0	0	0	0	0	301.626	761.612	296.529	747.475	294.599	741.945	286.053	732.781	284.044	722.694	291.775	746.187	281.982	711.487	0	0	0	0	0	0	0	0	0	0	292.449	692.797
293.024	752.71	296.624	786.634	297.047	805.538	294.797	812.386	294.607	818.962	295.624	827.441	298.254	826.983	0	0	0	0	0	0	0	0	0	0	301.322	762.548	296.942	751.638	293.564	741.204	285.798	727.673	283.602	722.723	290.792	741.898	282.079	712.49	0	0	0	0	0	0	0	0	0	0	291.733	693.592
291.622	747.59	296.732	786.707	296.631	802.493	295.563	814.31	295.759	822.303	295.193	823.397	295.62	821.621	0	0	0	0	0	0	0	0	0	0	301.933	763.583	296.813	750.691	294.354	740.222	284.696	728.012	283.266	725.227	289.83	741.63	284.813	720.933	0	0	0	0	0	0	0	0	0	0	292.114	693.836
290.636	743.748	297.203	789.852	296.031	800.086	295.41	813.797	297.01	826.869	294.136	821.855	296.98	823.255	0	0	0	0	0	0	0	0	0	0	300.667	761.137	296.494	752.726	292.339	736.496	284.553	726.449	283.205	723.691	289.494	740.222	283.447	716.289	0	0	0	0	0	0	0	0	0	0	292.159	692.517
291.252	750.186	296.936	788.245	295.393	798.786	294.736	812.362	297.064	827.145	295.705	824.469	298.539	828.121	0	0	0	0	0	0	0	0	0	0	301.213	764.86	297.906	754.408	293.652	740.029	283.19	726.137	282.991	722.91	288.006	738.574	283	716.16	0	0	0	0	0	0	0	0	0	0	292.151	692.117
291.269	751.248	295.783	785.362	295.42	802.014	294.641	811.883	297.102	827.41	296.556	829.7	298.129	828.945	0	0	0	0	0	0	0	0	0	0	300.751	761.889	296.368	752.813	294.257	740.426	283.538	726.344	283.149	726.362	287.778	735.499	282.064	709.796	0	0	0	0	0	0	0	0	0	0	292.866	693.486
293.044	751.003	295.753	784.397	294.824	797.166	294.176	810.479	296.366	825.245	297.834	829.945	299.169	829.303	0	0	0	0	0	0	0	0	0	0	301.515	765.332	296.48	755.096	293.33	738.927	284.19	730.044	283.494	727.875	286.535	731.921	281.687	709.332	0	0	0	0	0	0	0	0	0	0	292.173	692.483
293.109	754.421	295.559	784.372	294.431	794.4	293.708	809.148	295.783	825.186	296.946	830.386	298.824	831.907	0	0	0	0	0	0	0	0	0	0	301.208	764.446	297.997	755.697	292.687	740.994	284.199	727.95	283.433	723.796	285.205	726.198	281.161	709.501	0	0	0	0	0	0	0	0	0	0	291.781	692.433
294.075	754.666	295.586	785.424	293.631	794	294.471	810.341	296.176	823.883	298.41	829.762	299.227	831.81	0	0	0	0	0	0	0	0	0	0	301.558	763.706	298.778	757.414	294.018	742.012	283.994	727.16	283.354	725.055	284.164	724.726	282.614	712.283	0	0	0	0	0	0	0	0	0	0	290.71	693.375
[truncated: 118 more columns]
