# Supplementary material for: Dopaminergic mechanism underlying reward-encoding of punishment omission during reversal learning in Drosophila
Source: Nat Commun. 2021 Feb 18;12:1115. doi: 10.1038/s41467-021-21388-w (PMC7893153; doi:10.1038/s41467-021-21388-w)
Supplement: Supplementary file 6 — Source Data [file 41467_2021_21388_MOESM6_ESM.xlsx]

## Sheet: 1c
Figure 1c
Flies are trained en masse in shock tube, using the training protocol most similar to that used in the imaging experiments.
Flies are tested in CS+ vs CS- quadrant arena immediately after acquisition or acquisition + 2 reversal trials.
genoype: Canton-S
y-axis: CS+ avoidance
training:	acquisition-only	acquisition + reversal
	0.61	0.04
	0.39	0.07
	0.33	0.17
	0.38

## Sheet: 1d
Figure 1d
Imaging screen results, acquisition trials.
y-axis: difference in mean odor response between 1st and 5th acquisition trial
PAM-α1		PAM-β1		PAM-β1ped		PAM-β2		PAM-β2β′2a		PAM-β′1		PAM-β′2a		PAM-β′2m		PAM-β′2m,p		PAM-γ3		PAM-γ4<γ1γ2		PAM-γ5		PPL1-α3		PPL1-α2α′2		PPL1-α′3		PPL1-γ1ped		PPL1-γ2α′1
CS+	CS-	CS+	CS-	CS+	CS-	CS+	CS-	CS+	CS-	CS+	CS-	CS+	CS-	CS+	CS-	CS+	CS-	CS+	CS-	CS+	CS-	CS+	CS-	CS+	CS-	CS+	CS-	CS+	CS-	CS+	CS-	CS+	CS-
-4.4627	-0.921	6.2194	0.6144	-3.7362	0.4827	0.9709	-1.8852	-3.0803	2.8784	3.0086	-1.1915	6.1053	6.4415	-0.3243	0.489	0.8152	1.1929	6.1175	-0.5069	-4.0643	0.0583	0.6592	0.5309	1.2211	-1.7721	-0.0496	-1.669	-5.6345	-2.0254	1.6901	-0.8729	-0.5104	2.8484
-3.3055	0.584	-0.9659	-0.2882	-0.6796	0.005	-0.9037	0.2277	-0.7455	-1.9216	3.7237	1.0782	-4.7719	0.293	-1.6896	-1.9976	-4.586	-0.5055	0.4711	-0.3467	-1.0432	-0.9482	-1.0597	0.2183	-2.1532	-0.2247	1.0037	-2.4302	-1.28	9.8672	-1.2253	-2.5073	0.3893	2.661
4.2579	0.0357	1.094	0.0996	0.5359	1.4191	-5.7978	-0.3861	-3.1429	-2.0988	4.0036	-1.2605	-18.9274	0.6473	-2.9715	0.8552	-6.6135	1.4816	-1.5111	-0.1117	-5.3549	-0.2554	-0.593	-0.3194	-0.8715	-1.6969	-0.0287	-2.2542	4.5011	4.0964	-0.2282	-0.9916	0.0136	3.3423
-2.6178	0.6508	-0.6259	1.8448	-12.2262	-0.2487	1.9902	-0.208	-3.0355	-2.6376	-4.8867	1.9282	-8.9589	0.0744	0.4237	0.6962	-0.841	0.2581	-0.019	0.8068	-1.2773	-0.2117	-0.3659	-2.165	1.1761	-4.9228	-4.5967	-1.9456	4.7938	7.0901	1.3588	-1.6589	2.6095	2.47
1.6006	-0.493	1.0318	1.2291	-8.5142	-0.7556	-3.0361	-0.2343	2.915	-0.4087	-3.283	-0.4294	-13.0328	-3.981	-2.8643	0.9282	0.8321	10.9196	0.8552	0.3066	1.1532	-0.6003	1.9154	-0.075	-1.2604	-5.0043	-0.7204	-9.378	13.2382	-3.7889	0.8965	-2.7712	-0.0979	1.7195
-5.7447	-1.9279	1.9337	4.1371	4.7944	0.0236	-8.6294	0.5077	-0.5006	-0.8716	1.5469	1.7034	-16.5441	0.6774	-5.0525	-1.8016	7.8619	1.4103	0.6561	-0.4994	-2.5185	-1.4035	0.056	0.2057	-2.1177	0.5171	-0.042	0.9391	-5.7119	-2.6721	-0.2131	-0.4317	2.4386	-0.0926
-2.3558	-2.6083	-1.6134	0.939	-4.854	0.3104	-4.4768	-0.3024	1.6969	0.7003	-2.2119	0.3025	-5.9292	0.7842	-1.0741	-0.6903	-0.216	6.2233	0.1067	0.1358	-0.2596	-0.6075	0.244	-0.1343	-0.4121	-5.632	-2.8128	-1.5026	2.0556	2.6635	1.5484	-0.604	-0.2128	4.318
-0.6058	0.8035	3.6046	2.0188	-0.2432	0.0962	-0.597	-1.7143	-1.0644	-2.384	2.7972	0.9368	-4.8655	0.7254	-0.376	0.1973	-23.6253	20.98	1.1112	-0.2464		-0.7029	0.9892	-0.1304		-1.1284		1.1893	-1.7326	0.2687	3.2322	1.9795
		1.2774	0.4832					0.4125	2.5041			-9.0365	-0.3677	-4.8505	-2.0575	-6.6531	-2.8439	-0.2675	0.4232				-1.0547					-1.546	-0.5857	0.949	-2.174
								-1.7159	-0.3005					-3.0036	-0.8177			0.2978	-0.2983									3.293	0.5919
								-0.8508	-1.4968					-0.7028	3.9451				0.0113

## Sheet: 1e
Figure 1e
Imaging screen results, reversal trials.
y-axis: difference in mean odor response between 1st and 2nd reversal trial
PAM-α1		PAM-β1		PAM-β1ped		PAM-β2		PAM-β2β′2a		PAM-β′1		PAM-β′2a		PAM-β′2m		PAM-β′2m,p		PAM-γ3		PAM-γ4<γ1γ2		PAM-γ5		PPL1-α3		PPL1-α2α′2		PPL1-α′3		PPL1-γ1ped		PPL1-γ2α′1
CS+	CS-	CS+	CS-	CS+	CS-	CS+	CS-	CS+	CS-	CS+	CS-	CS+	CS-	CS+	CS-	CS+	CS-	CS+	CS-	CS+	CS-	CS+	CS-	CS+	CS-	CS+	CS-	CS+	CS-	CS+	CS-	CS+	CS-
-0.3706	-0.8635	-1.6477	-0.8179	1.4219	-0.5879	0.5705	-1.0466	0.0011	-0.9029	0.0449	3.1243	18.6815	-12.8934	-0.0701	0.8201	-1.2424	1.013	0.1151	0.0426	-0.9349	0.8685	0.1209	-0.5529	0.1476	0.4055	-0.6789	1.2145	12.5543	-4.8748	0.3425	0.4608	-0.6745	-1.1832
1.5939	-2.6798	1.7135	0.4636	0.639	0.2816	0.2728	-0.0108	0.2142	0.1333	-3.9309	4.394	4.4376	-0.5978	1.1212	0.9212	-0.5897	0.6609	-3.0764	1.0621	0.4525	-1.6378	-0.315	0.9027	-1.3202	0.3428	0.2509	0.0184	6.5671	-10.8443	0.8525	1.7603	0.1794	0.4568
0.2235	-1.1179	0.4452	-3.0215	15.696	1.2255	7.1623	0.5113	-1.2914	-1.1495	3.0432	-0.1707	3.202	-1.4916	0.3265	-0.7323	-2.928	-0.8587	0.0241	-0.0496	-1.365	-0.5033	-0.3735	0.8871	0.3339	0.3593	1.7073	-0.0754	5.3105	6.6594	-0.4478	-0.2443	-0.3319	2.6258
-0.184	0.0053	0.627	-0.5819	3.8797	-1.0459	-4.9026	0.9919	-1.042	-2.0917	-1.6308	0.1558	15.0464	0.3498	0.0667	0.0455	4.3298	-0.2488	0.0625	-1.6842	-0.3354	-0.1408	0.2811	-0.3333	-1.0077	0.073	-0.7434	2.5487	-9.5008	1.3915	0.8969	-0.8941	0.0089	3.3398
-0.4585	-0.6821	2.153	-1.4232	1.9453	-0.7945	2.2235	0.5909	-1.8958	4.4503	-6.3225	0.6981	3.7114	-0.8873	-0.221	-1.1402	-2.2813	-6.2835	0.4712	0.3996	0.4883	-0.1538	0.1588	0.2463	0.3562	-0.0138	-2.0607	-1.5744	-2.4607	0.0284	-1.9388	0.3288	0.3511	-0.7356
-0.2921	0.014	3.6543	0.5128	-2.9789	1.2546	-0.3593	-0.5992	1.2896	-1.6572	-3.7349	-4.6023	1.8654	-2.0585	-0.0858	-3.3949	-4.3735	-0.4673	0.4373	-0.3907	0.2564	-0.3757	0.4398	-0.1637	-0.5756	-1.224	-0.6278	1.1321	-5.3674	4.0734	-0.4537	-0.593	-0.416	-1.9522
0.521	1.2007	-1.1261	-0.1259	-2.8061	0.1515	1.9957	0.0993	0.0658	-0.5322	1.2598	3.5734	4.7559	-0.7599	1.8142	-1.6635	3.3867	0.1882	-0.0916	-0.5627	0.8234	-0.6253	0.244	0.3566	-0.2088	1.3737	0.6103	0.7981	-1.5161	2.7396	-0.2723	0.4755	0.6098	-1.4992
0.2147	-0.2763	1.5068	2.2788	4.016	1.755	-0.3308	0.4211	-1.2507	0.8448	1.5504	-0.1527	-0.8154	-0.5487	-0.4424	-1.0148	-0.7626	13.1936	0.4976	0.0297	-0.2587	-2.1708	-0.9086	-1.2021	-0.1052	0.0361	-0.6309	-1.4504	0.6871	-0.2723	-0.5237	0.0595
		-0.1124	-0.6862					-0.7282	-2.8285			0.6931	-0.271	0.0038	2.8567	7.9671	-2.1125	-0.2311	0.3592			-0.0371	0.3087					0.0328	-0.6254	-1.0733	-0.0207
								0.2546	-1.6063					-0.0142	0.1188			0.534	-1.6355									0.3406	0.7747
								-0.4207	-0.0619					-2.1746	1.0242			0.391	1.1644

## Sheet: 1g
Figure 1g
PAM-β′2a imaging CS+ = MCH
y-axis: odor response relative to trial #1
	acquisition												reversal
			CS+						CS-				CS+			CS-				raw neural traces
trial #:	1	2	3	4	5		1	2	3	4	5		6	7		6	7		time (s)	CS+, acq #1										CS+, acq #5										CS+, rev #6
	0	-8.2902	-8.4	-7.4812	6.1053		0	-0.2085	2.2184	-0.4159	6.4415		2.3121	20.9936		13.6798	0.7864		0.4	-0.5219	-0.11222	0.79183	-0.19825	-0.56867	-0.51425	-0.14222	1.1297	-0.029182		0.018657	0.22207	0.64028	0.30598	-0.13502	1.3404	-1	-0.21158	0.60584		-1	0.24402	-0.017845	-0.40174	0.90029	1.5613	0.96729	-0.40812	0.71582
	0	-1.283	17.5564	1.2232	-4.7719		0	0.1468	-0.2714	0.3913	0.293		-12.9084	-8.4707		0.9134	0.3157		0.6	-0.33886	0.45803	1.5407	0.44368	-1	0.67736	0.077901	2.3046	0.5757		0.43211	0.15724	0.92707	0.18346	-0.81969	1.2325	-0.80168	0.018416	0.1211		0.31966	-0.07402	0.15257	-0.1073	0.46292	0.67032	0.56696	-0.71222	-0.42785
	0	-7.2821	-15.3797	-18.7732	-18.9274		0	0.3987	5.6633	3.6681	0.6473		-17.8349	-14.6329		0.6147	-0.8769		0.8	0.29894	0.51738	1.4608	-0.085472	-0.59903	0.25063	0.035668	0.98556	0.16284		-0.40587	0.024308	0.80724	0.17158	0.74271	0.68553	0.67235	0.40533	-0.045214		0.90968	0.44033	0.18424	-0.64507	-0.06347	0.7419	-0.12738	-0.31253	-0.41718
	0	12.293	-1.9193	-3.105	-8.9589		0	-0.1008	-1.0853	-0.0117	0.0744		-8.2957	6.7507		3.0228	3.3725		1	0.83901	0.046864	1.233	-0.18541	-0.58055	-0.25368	0.35956	0.4334	-0.26525		-0.92966	-0.37225	0.55222	0.014882	0.579	0.25993	1.796	-0.016797	-0.39339		-0.10864	-0.16312	0.080812	-0.83806	-0.84666	0.68653	0.060946	-0.54178	0.31017
	0	-5.1893	0.4599	-12.4874	-13.0328		0	-5.1861	-0.1206	-1.752	-3.981		-12.1932	-8.4819		-4.6143	-5.5017		1.2	0.3545	-0.10113	1.0287	-0.056693	-0.26275	-0.13573	0.53127	-0.49096	-0.56583		-0.022315	-0.39987	0.44943	-0.12383	0.57011	0.10952	0.63905	0.20809	-0.28644		-0.4421	0.12663	0.08158	-0.8879	0.14157	0.39175	-0.24979	-0.4963	0.050332
	0	-14.0897	-15.8737	-16.1579	-16.5441		0	0.506	0.1554	0.2615	0.6774		-15.8939	-14.0284		0.8237	-1.2348		1.4	0.73661	-0.26479	1.6739	0.34252	-0.35442	-0.14763	0.76275	-0.73635	-0.13356		-0.88482	-0.26079	-0.071379	-0.14807	0.81124	0.079366	0.11218	0.2087	-0.64516		0.14663	-0.40482	-0.073721	-0.68785	-0.81009	0.35952	-0.0049108	0.44581	-0.030539
	0	11.5008	0.3424	-5.055	-5.9292		0	1.6007	-0.0154	3.132	0.7842		-3.0074	1.7485		-0.9711	-1.7311		1.6	0.079122	0.0010579	1.2497	0.35391	-0.048196	-0.20213	0.16479	-0.8636	-0.17489		-0.95742	0.0061979	0.065219	-0.27386	-0.20883	0.094713	-0.47704	-0.08727	-0.57794		-0.26569	-0.48508	-0.041881	-0.72708	-0.38712	-0.0021958	-0.50541	-0.15745	-1
	0	-4.1359	-4.4952	-4.7826	-4.8655		0	1.5687	-0.4591	0.2738	0.7254		-3.9838	-4.7992		0.1495	-0.3992		1.8	0.51311	-0.26607	0.52254	0.070153	-0.12136	-0.38476	-0.36695	-0.41178	-0.83452		-0.8211	-0.29348	0.21846	-0.26757	-0.89631	0.026822	0.10347	0.069797	-0.66018		-0.36454	-0.55283	-0.044056	-0.43107	-0.65301	-0.082419	-0.11782	0.1127	-0.36418
	0	-4.5092	-5.655	-9.0479	-9.0365		0	-0.05	1.0088	0.1258	-0.3677		-9.8666	-9.1735		-0.3596	-0.6306		2	0.030522	-0.70385	-0.25935	-0.39601	-0.29099	0.031804	-0.90914	-0.46642	-0.76915		0.34472	-0.2177	0.31987	-0.16726	0.65738	-0.080216	-0.26481	-0.089228	-0.21105		-0.4806	-0.048123	-0.093504	-0.38514	0.084807	-0.20213	-0.75519	0.22615	0.35514
																			2.2	-0.25886	-0.56447	-0.36198	-0.51738	-0.50145	-0.0095053	-0.85359	-0.20023	-0.369		-0.52109	-0.58289	0.38612	-0.2613	-0.1729	-0.28367	-0.33091	-0.28059	-0.29399		-0.47441	-0.66863	-0.041641	-0.27453	0.0087449	-0.58473	-1	0.3542	-0.42653
																			2.4	-0.33521	-0.22397	-0.27448	-0.71223	-0.044332	-0.21322	-1	0.67725	0.074851		-0.11075	-0.39987	-0.072933	-0.44015	1.0265	-0.093579	-0.69647	0.17303	0.62086		-0.19296	-0.68063	0.048466	-0.38151	-0.52626	-0.21145	-0.34186	-0.12373	0.23825
																			2.6	0.098841	-0.43799	-0.32763	-0.82682	-0.12139	-0.030783	-0.69865	-0.16563	0.1496		-0.3943	0.4871	-0.37155	-0.44812	0.23224	-0.20316	-0.0067086	-0.010474	0.71424		0.61108	-0.40582	-0.0081896	-0.43569	-0.14551	-0.55349	-0.6111	-0.3576	0.010171
																			2.8	0.40011	-0.69999	-0.75037	-0.44808	-0.081527	-0.4391	-0.18412	0.51699	-0.75901		-0.053612	0.57473	-0.54948	-0.3806	-0.47388	-0.23757	-0.083553	0.20142	-0.41694		0.15662	-0.61165	0.0073518	0.1391	-0.5158	-0.29687	-0.72174	-0.20887	0.49213
																			3	0.13956	-0.46138	-0.45218	-0.044433	-0.010212	-0.01694	-0.35564	-0.020322	-0.063609		0.26051	-0.05335	-0.47935	0.80812	-0.010784	-0.4103	0.20283	-0.16431	-0.025851		0.40475	0.032596	-0.013766	0.39133	0.60793	0.40929	-0.96264	-0.73199	-0.082596
																			3.2	0.19386	-0.29344	-0.54152	-0.39463	1.8981	0.14121	-0.30545	0.37455	0.14546		1.4651	0.092081	-0.23087	0.90856	0.39552	-0.32075	0.3589	-0.27609	0.31861		0.18576	0.62682	-0.070137	0.38701	0.70158	-0.62635	-0.43673	-0.46447	-0.62387
																			3.4	0.14624	-0.06563	-0.78751	-0.28569	1.451	0.089161	0.31677	-0.14144	0.26372		0.53541	-0.28921	-0.012999	0.22576	-0.38871	-0.27288	0.02389	-0.13079	0.068062		0.55002	0.95094	0.039141	0.31625	-0.42825	-0.34073	0.36704	-0.18749	0.094891
																			3.6	-0.7129	0.088663	-0.50375	-0.074133	0.29713	0.12798	0.33285	0.019513	0.0036419		1.3704	0.21825	-0.58499	-0.25622	0.037985	-0.061344	-0.12744	0.083254	-0.20822		0.60404	0.32109	0.013225	0.25308	-0.55831	0.043196	0.63194	0.19777	0.243
																			3.8	-0.61099	-0.20021	-0.73508	0.28461	0.34214	-0.10704	-0.29173	-0.33624	0.60529		0.17651	-0.1563	-0.88145	-0.36392	0.46087	-0.18255	-0.5002	-0.13741	-0.11782		-0.34017	0.07546	-0.11746	0.2377	0.43259	0.2468	0.42189	0.43192	-0.035854
																			4	0.10202	0.022766	-0.44058	0.0089963	0.33057	0.034996	-0.23035	0.0026937	0.1141		0.070317	0.29306	-1	-0.24194	-0.37774	-0.12605	-0.17604	0.17363	0.36699		-0.79022	-0.020811	0.010641	0.76911	-0.4982	-0.54951	0.66228	0.1927	0.046201
																			4.2	0.23418	0.47697	-0.81191	0.43316	0.17423	0.44971	1.2432	-0.35787	0.74914		0.2482	-0.52576	-0.40578	0.21669	-0.46477	0.0088562	-0.087911	-0.20225	-0.082573		-0.52164	-0.081157	0.30926	1.3535	-0.36882	-0.52663	0.094207	0.16101	-0.13916
																			4.4	-0.52602	0.68504	-0.56226	0.24779	0.13969	0.14544	0.80499	-0.61886	0.35247		-0.1614	-0.35956	-0.34602	0.6952	-0.26875	-0.4195	0.20857	-0.17131	0.15672		-0.81077	0.010981	0.053068	1.4194	0.12487	-0.89686	0.58241	0.27005	0.52583
																			4.6	-0.51362	0.4148	-0.69832	0.36517	0.026556	-0.034037	0.024268	-0.81239	0.39577		-0.25798	0.1713	-0.3276	0.75272	-0.16936	-0.20457	-0.02968	0.18835	-0.097962		-0.59409	0.12877	-0.19641	0.42184	0.71509	-0.46381	0.66459	0.48092	0.35609
																			4.8	-0.28104	0.34486	-0.85026	0.55894	-0.24075	0.32033	-0.2505	-1	0.11161		-0.15631	0.69562	-0.14417	0.14179	-0.25129	-0.11129	0.0013339	0.025757	0.24785		-0.78503	0.33761	-0.083402	0.14731	0.85237	-0.1234	0.29684	0.27241	0.35379
average:	0	-2.33173	-3.70713	-8.40744	-8.44011		0	-0.147167	0.788233	0.630322	0.588278		-9.07464	-3.34376		1.47321	-0.655522		5	-0.4767	0.41992	-0.76323	0.43914	-0.023897	0.10278	-0.1765	-0.024407	0.14478		-0.31999	0.26881	0.69507	-0.40813	-0.44946	-0.40748	0.13047	0.22407	0.33071		1.1415	0.29863	-0.14273	0.2927	-0.045443	0.0076068	0.37991	0.45664	-0.3565
																			5.2	0.40946	0.91878	-0.38066	0.67715	0.19009	0.11741	1.1109	0.20223	0.11506		1.0746	0.70026	0.41759	-0.64375	-0.42606	-0.42271	0.33339	-0.20175	0.51174		2.1411	0.60281	-0.035603	0.074587	0.81419	0.34235	0.1383	1.1003	0.11243
																			5.4	25.416	8.6709	14.894	10.866	7.1673	3.5935	2.2913	4.1161	5.2821		32.6	12.683	0.84662	-0.78478	-0.17392	-0.31932	0.4279	0.025307	0.19188		33.965	9.6947	0.14389	-0.048471	1.102	-0.048414	-0.075743	0.8312	1.1013
																			5.6	31.935	10.876	25.407	13.597	14.176	5.7467	1.9473	10.381	16.205		38.272	11.642	1.2552	-0.91015	0.29986	-0.4118	0.50941	0.16392	1.073		43.935	9.9032	0.60584	-0.30018	1.4265	0.27785	0.21185	0.63399	0.48538
																			5.8	28.352	14.506	29.828	12.311	14.389	6.1894	2.8308	10.448	18.335		38.96	15.309	2.4845	-0.97379	-1	-0.44874	1.2325	0.26641	2.1869		39.637	11.888	1.2251	-0.35808	0.65867	-0.14888	1.1404	0.79607	1.0268
																			6	34.143	23.979	29.978	13.395	15.198	8.9157	5.7434	9.7353	18.879		45.682	25.47	5.0415	-0.99819	0.23415	-0.37654	1.7262	0.28142	2.5501		42.259	17.123	1.6378	-0.28005	0.87123	-0.17148	2.0524	0.64016	0.91342
																			6.2	36.202	33.212	31.461	13.188	14.328	14.818	7.4198	10.098	17.719		48.349	29.968	4.6615	-1	0.2463	-0.33183	2.511	-0.021655	2.6276		46.113	21.245	2.1301	-0.11625	0.72342	-0.70981	3.0527	0.88087	1.3942
																			6.4	32.026	38.472	32.808	11.808	15.838	23.157	10.645	8.7207	18.229		42.921	30.454	3.5025	-0.98028	-0.03943	-0.65094	2.164	-0.20834	2.9342		38.813	22.062	2.8199	0.25009	1.6319	-0.17706	5.1787	1.1998	0.75976
																			6.6	27.804	42.095	31.262	10.811	18.399	22.55	11.106	6.9554	17.649		33.335	31.838	3.0495	-0.93926	0.70674	-0.53201	4.0139	0.0017194	2.4273		34.802	23.107	3.2816	-0.0092199	0.58735	-0.21635	7.9381	0.7381	1.5051
																			6.8	24.223	45.87	27.441	8.6554	20.791	25.843	10.663	5.7906	14.263		26.536	36.145	3.2467	-0.92988	1.5652	-0.25367	3.9467	0.13545	2.4571		29.602	25.263	3.4912	-0.16392	0.97022	-0.21357	11.299	0.75586	0.78026
																			7	21.17	47.185	22.407	8.2865	19.389	23.861	11.264	4.2088	11.773		22.453	36.783	1.9153	-0.93161	0.40926	-0.19729	2.7805	-0.067759	2.1219		20.881	25.375	3.0176	-0.28953	1.0226	0.23882	12.189	1.1387	0.3315
																			7.2	18.845	42.941	19.253	7.8779	18.341	19.1	12.879	2.7093	9.5144		22.903	33.458	0.88289	-0.92683	0.19169	-0.54312	1.8418	-0.3169	1.4097		16.245	24.153	3.1572	-0.5084	1.0493	0.58321	7.9213	0.94493	0.44774
																			7.4	15.523	41.716	19.259	6.4264	14.536	15.007	14.288	2.8941	7.7487		22.188	34.455	1.1143	-0.91384	-0.31742	-0.81879	2.965	0.013817	1.5312		13.108	21.041	2.7301	-0.36999	1.3635	0.31733	5.6666	0.41724	0.68548
																			7.6	12.75	41.325	14.645	5.2529	13.008	11.615	10.595	1.3931	6.4134		15.856	33.409	0.21492	-0.88574	0.60492	-0.73391	1.4905	-0.13946	1.2688		11.396	15.637	4.3658	-0.43572	1.7707	0.24156	4.1018	1.0177	0.44467
																			7.8	10.332	37.065	17.387	5.211	12.403	10.583	10.176	1.3193	7.7985		10.677	24.164	-0.0089163	-0.86829	0.36187	-0.46608	2.8093	-0.20742	1.1525		9.6754	12.909	4.631	-0.37546	1.5785	0.15132	4.9818	0.92583	0.53497
																			8	11.517	30.271	18.881	5.6463	11.779	19.429	10.462	1.7624	7.9326		9.3485	20.293	-0.45283	-0.88693	0.96027	-1	4.0648	-0.11815	1.8965		9.0209	14.597	4.5442	-0.22984	1.4357	0.59308	5.0965	0.69914	0.22518
																			8.2	12.339	25.802	16.814	4.2938	9.1006	23.442	9.663	2.6373	6.3843		14.904	21.901	0.12928	-0.84555	0.70921	-0.86196	2.9926	-0.026365	1.4086		7.2069	12.471	3.3571	-0.52887	1.0471	0.42575	4.0711	1.0784	1.4471
																			8.4	11.984	23.144	11.345	3.9942	7.7176	24.098	7.1802	2.0288	6.5074		19.13	21.045	0.09139	-0.82003	0.077685	-0.69593	1.6227	-0.033684	0.73076		7.4254	13.685	1.9706	-0.076768	1.3432	-0.10919	3.26	1.0224	1.0925
																			8.6	8.2584	21.495	9.9225	3.5676	8.9151	19.957	5.8934	1.3141	5.2345		19.554	19.182	0.57492	-0.75093	-0.069687	-0.74965	1.1492	-0.011917	0.9018		10.032	13.395	1.4435	-0.060032	0.13319	0.090158	3.9781	0.82558	1.3464
																			8.8	11.797	19.581	9.4944	4.5951	8.6539	14.592	5.9183	2.1411	4.0104		18.888	19.13	1.0271	-0.53846	-0.36612	-0.91625	0.83802	-0.11507	0.99254		9.2879	14.297	2.848	0.00084417	1.4857	-0.045033	6.9063	0.88327	0.96572
																			9	11.128	18.356	8.2561	4.1662	8.8778	10.702	3.3822	3.4455	3.101		19.186	18.566	1.5463	-0.38312	0.98482	-0.82898	2.6061	0.033198	1.4223		6.268	13.459	4.4795	0.23231	1.1353	0.13778	8.2361	0.97773	0.02574
																			9.2	12.172	17.862	11.225	4.3842	7.9625	11.004	3.2491	3.5952	2.7283		13.269	13.877	2.3996	0.29309	-0.071193	-0.4325	5.2259	0.0057696	1.9593		6.7607	12.224	4.6404	0.49789	1.4874	-0.3746	11.011	2.0671	0.047648
																			9.4	14.855	15.721	29.843	5.9629	8.0941	26.606	9.3498	8.2258	10.465		13.941	13.114	3.3607	0.48507	1.9277	7.0151	26.909	2.3942	4.832		5.802	10.441	4.6504	1.5445	0.45986	-0.2204	10.575	1.1118	0.46267
																			9.6	17.087	16.824	20.345	3.6504	4.4728	28.299	8.5431	5.5069	11.585		19.424	14.388	5.4231	0.2571	1.7621	6.4465	20.022	1.3076	3.5439		5.4049	8.3247	6.9782	3.0334	1.3455	-0.19148	12.297	2.1731	0.56736
																			9.8	19.417	16.37	11.385	2.579	2.7646	30.116	7.0341	3.6939	8.7684		25.033	17.776	14.085	0.83196	1.9573	9.516	13.033	0.74234	3.2449		4.4454	6.4609	9.602	3.6486	0.74476	-0.48557	13.968	1.1153	0.63666
																			10	17.529	13.749	8.0485	2.7203	1.7971	27.613	4.7509	3.4878	7.0128		26.709	18.136	18.926	0.82931	0.90997	11.913	9.5022	-0.19153	2.7698		4.7588	5.8854	8.8407	3.7175	0.53967	-0.68893	14.964	1.1016	0.48114
																			10.2	14.349	11.535	7.6064	3.1751	2.2208	21.752	4.0121	2.2641	5.3942		21.024	17.127	18.019	0.73732	1.7189	15.741	14.169	-0.41592	2.2834		6.7647	6.2501	6.3944	3.7137	1.0267	-0.56432	13.45	0.77582	1.3625
																			10.4	11.051	8.217	7.4946	1.5351	1.985	14.402	3.0823	2.0111	4.1506		17.139	12.146	17.073	0.87767	0.9263	16.289	11.585	-0.52824	2.4718		5.8917	5.4399	4.1798	4.2413	0.74747	-0.7025	8.7495	1.7663	0.54677
																			10.6	7.02	3.9792	4.2017	0.33571	1.0941	7.9202	1.2259	0.6638	2.5557		11.418	6.2198	9.7969	0.50108	0.59971	9.6564	5.1831	-0.74926	1.2595		3.6973	2.9003	2.7179	2.2813	0.96006	-0.95601	3.623	1.2255	1.2054
																			10.8	3.8187	1.8818	2.7215	-0.46635	0.71738	4.5567	0.25589	0.086761	1.7257		7.2182	2.9844	6.9362	0.18392	0.56417	7.9072	2.8667	-0.72804	0.90833		2.4915	1.7431	1.8205	1.0095	0.89826	-0.96954	1.2003	0.75791	0.93004
																			11	2.2571	0.99729	2.4392	-0.73371	0.50026	3.1953	0.022289	-0.49662	0.4127		5.0354	1.2602	4.6871	-0.063471	0.73958	5.5705	2.0167	-0.75215	0.076901		1.6956	1.0385	0.93562	0.44175	0.68555	-0.23291	0.51154	1.1189	1.1593
																			11.2	1.2926	0.5143	2.1706	-0.76316	0.35976	3.1841	-0.12921	-0.54097	0.55792		4.2584	0.34363	3.3863	-0.21166	0.91176	4.2906	0.96306	-0.99927	0.44614		1.2975	0.90352	0.49422	-0.029531	0.4401	-0.23652	0.25442	1.0398	0.54224
																			11.4	1.045	0.56417	2.1896	-1	0.28996	1.6253	-0.23659	-0.65174	-0.048209		3.8413	-0.2843	2.1739	-0.3863	-0.51562	3.0345	0.74841	-0.81451	0.27093		1.6142	0.37498	-0.23802	-0.25263	0.36455	-0.61808	-0.31989	1.0909	0.15403
																			11.6	0.60427	0.32501	1.9349	-0.96702	-0.24373	0.96115	-0.15449	-0.96695	0.287		3.6896	-0.84899	2.6251	-0.45873	-0.28883	3.5258	0.35132	-1	0.13136		1.502	0.40704	-0.47403	-0.37052	0.049593	-0.73372	0.30327	1.6503	0.011478
																			11.8	0.53649	-0.28205	1.3008	-0.95682	0.10708	1.1255	-0.24204	-0.65257	-0.85806		2.438	-0.31335	1.3024	-0.46244	0.38101	2.3471	0.51993	-0.79038	0.29388		1.7561	0.78784	-0.81764	-0.39503	-0.12838	-0.61369	0.64292	1.0663	0.12814
																			12	-0.059532	-0.23187	1.5709	-0.97656	0.22823	0.96393	-0.4711	-0.69404	-0.51755		1.8527	-0.69194	1.0039	-0.44371	0.19835	2.4966	0.3134	-0.39079	0.32033		1.3688	0.42936	-0.83239	-0.43417	1.0494	-0.54339	0.4837	0.84776	0.091911
																			12.2	0.17224	-0.4502	2.5225	-0.9823	-0.033305	0.25408	-0.52084	-0.71856	-0.37012		1.0781	-0.32247	1.2428	-0.43811	0.24995	1.8671	0.2207	-0.64334	0.84256		1.0415	0.42215	-1	-0.28172	0.8526	-0.71583	0.057795	0.71083	0.30363
																			12.4	-0.31768	-0.5525	2.3397	-0.8931	0.084291	0.47395	-0.44439	-0.46386	-0.9285		0.37004	-0.63973	0.77435	-0.42465	-0.49909	1.2433	0.0043714	-0.43453	0.76484		1.2812	0.23035	-0.93876	-0.22495	0.94206	-0.2949	0.18836	1.2675	-0.1706
																			12.6	0.52342	-0.39924	1.584	-0.70011	0.076621	0.99601	-0.34058	-0.86197	-1		0.089191	-0.81156	0.58687	-0.45471	0.31494	2.2248	0.2532	-0.59833	0.45905		0.92626	0.13868	-0.93283	-0.36455	0.48493	-0.14721	0.042216	0.36566	-0.11471
																			12.8	0.064135	-0.25057	1.5654	-0.70877	0.13803	0.93173	-0.41873	-0.27844	-0.85301		-0.11131	-0.71994	0.29749	-0.47	-0.02609	1.5969	0.35133	-0.49378	-0.13761		0.44684	-0.073438	-0.67968	-0.24764	0.72458	0.29935	0.18628	0.95399	-0.038406
																			13	-0.2606	-0.65029	1.6714	-0.61263	-0.11039	-0.019296	-0.35486	-0.69214	0.0084023		-0.20534	-0.83749	0.29719	-0.44075	0.63565	1.1345	0.29072	-0.18268	0.33851		0.59724	-0.3753	-0.59818	-0.12297	0.072652	-0.18084	0.44247	0.2121	-0.64528
																			13.2	-0.70592	-0.66335	2.1754	-0.4721	-0.26202	-0.081186	-0.48137	-0.8304	-0.29715		-0.67877	-0.93127	0.35182	-0.42473	0.64481	1.3637	0.61998	-0.57033	-0.29516		-0.019264	-0.23981	-0.63479	-0.098387	0.34335	-0.86876	0.29696	0.41168	-0.48926
																			13.4	-0.33951	-0.77254	2.5346	-0.59225	-0.12017	0.19103	-0.45082	-0.77458	-0.53251		-0.62754	-0.48642	0.47102	-0.37741	-0.51037	1.6439	0.33635	-0.13336	0.3998		0.97477	0.13628	-0.49841	-0.36571	-0.11725	-1	-0.89979	0.53608	-0.43342
																			13.6	-0.84754	-0.62949	2.5545	-0.59934	-0.38539	0.85182	-0.46801	-0.16581	-0.65718		0.082494	-0.38596	0.54791	-0.39567	-0.014253	0.88106	0.043531	-0.17919	-0.073533		0.13334	-0.02211	-0.43198	-0.057679	0.68681	-0.45484	-0.5239	0.12613	0.63553
																			13.8	-0.77409	-0.9926	2.0959	-0.54454	0.030164	1.0933	-0.50485	0.20657	-0.05457		-0.30002	-0.67252	0.34183	-0.36463	-0.061555	0.17734	0.076146	-0.066231	-0.11317		0.48473	-0.41629	-0.50977	-0.048455	0.3944	-0.70202	-0.13558	-0.1742	0.78072
																			14	-1	-1	2.0761	-0.59764	-0.22341	0.021852	-0.48515	-0.42131	-0.14263		0.57831	-0.41651	0.1048	-0.39307	-0.69401	0.57905	0.18435	0.22423	0.19586		0.49973	-0.024311	-0.77097	-0.26127	0.051258	-0.23377	-0.41628	-0.40854	-0.53798
																			14.2	-0.25579	-0.76961	1.6722	-0.50685	-0.34935	-0.4314	-0.48003	-0.40028	-0.19122		0.34801	-0.57028	0.22116	-0.3821	-0.20688	0.48623	0.17018	-0.17165	-0.34215		0.3709	-0.18516	-0.56581	-0.46469	-0.26419	-0.91316	0.12721	-0.060175	0.063412
																			14.4	-0.57533	-0.81612	1.5503	-0.52447	-0.000395	-0.26261	-0.35216	0.17058	-0.23506		0.23751	-0.5701	-0.23875	-0.38691	-0.38204	1.0864	0.32379	-0.055788	-0.81413		0.38596	-0.32198	-0.55843	-0.61602	0.70945	-0.36245	0.21992	-0.37032	-0.62643
																			14.6	-0.04068	-0.31639	1.0464	-0.48895	-0.12937	-0.0859	-0.48664	0.82731	-0.24982		0.028798	-0.59852	0.26626	-0.35871	-0.43448	0.85536	-0.087244	0.18057	-0.171		0.37217	-0.053206	-0.24467	-0.60929	-0.52041	0.78998	0.39425	-0.58533	0.84976
																			14.8	0.16476	-0.068299	1.4361	-0.30946	-0.12611	-0.45901	-0.33051	0.78759	0.19439		0.38796	-1	1.1577	-0.34471	0.30747	0.87957	-0.24298	0.066386	0.18152		-0.11943	-0.31147	-0.34647	-0.57633	-0.19719	1.205	0.52611	-0.57872	-0.065191
																			15	0.56371	-0.52195	1.1493	-0.42235	-0.2062	-0.44104	-0.44929	0.1509	-0.12278		0.2591	-0.66995	0.2283	-0.31177	0.31707	0.63899	-0.097289	0.18294	0.15136		0.42948	-0.33511	-0.058607	-0.57413	0.096785	0.35293	-0.083596	-1	0.64275
																			15.2	0.60431	-0.58147	1.1348	-0.19123	-0.19312	-0.10062	-0.37547	1.1198	-0.15292		1.0074	-0.66577	0.13752	-0.2275	0.22272	0.29727	-0.51646	0.14654	-0.4237		-0.084276	0.14251	0.15615	-0.8496	-0.15772	0.25207	-0.36498	-0.36149	-0.11666
																			15.4	-0.44987	-0.45098	0.80008	-0.098721	-0.13439	-0.025114	-0.20724	0.47835	0.037337		0.28112	-0.64095	0.81258	-0.20053	0.65817	0.27522	-0.020001	0.53461	0.2381		-0.33327	-0.030716	-0.10868	-1	-0.018996	-0.7428	-0.22432	-0.65388	0.23152
																			15.6	0.032302	-0.3646	0.92414	-0.087455	-0.15711	-0.3088	-0.30746	1.4327	-0.15183		-0.13889	-0.43386	0.19214	-0.17515	1.016	0.89958	-0.29373	0.10243	-0.29909		-0.19327	-0.45624	-0.034052	-0.89851	-0.0031028	0.99673	-0.15314	-0.85103	0.11013
																			15.8	-0.44301	-0.40112	1.0592	-0.21398	-0.22044	-0.70021	-0.27538	0.99446	-0.03177		-0.25184	-0.2693	0.46894	-0.16457	-0.34214	1.3469	-0.15696	0.058352	0.14936		-0.04477	-0.45072	-0.0032167	-0.64476	-0.93105	0.40919	-0.64677	-0.66128	0.10892
																			16	-0.0779	-0.51874	0.56249	-0.28449	-0.27763	-0.52532	0.081546	0.76268	-0.055572		-1	-0.030413	0.31216	-0.12836	0.049866	0.52093	-0.23475	0.010687	-0.31547		0.095888	-0.5824	-0.15554	-0.43398	-0.054994	1.8316	-0.10708	-0.49878	-0.053366
																			16.2	-0.13087	-0.24941	0.28066	-0.49488	0.023528	-0.61586	0.18495	0.21807	0.055945		-0.26659	0.10176	0.073033	-0.12356	-0.19761	-0.0015725	0.25978	-0.52029	-0.76914		0.32633	-0.69467	0.12948	-0.22503	-0.18297	0.12638	-0.10397	-0.54337	0.65026
																			16.4	0.049007	0.24165	-0.13368	-0.57171	-0.35998	0.3535	0.022401	0.79291	0.32593		-0.050212	-0.20599	0.39588	-0.10571	1.161	0.35173	0.36881	-0.20578	-1		-0.21126	-0.73717	-0.035458	-0.18623	-0.26203	0.92934	-0.2271	-0.10055	0.054823
																			16.6	-0.43234	0.37386	-0.082638	-0.53	-0.20989	0.34013	-0.11883	0.1464	-0.79264		0.3547	-0.42397	0.57651	0.0039016	0.52693	0.19476	0.068694	-0.11451	-0.78947		0.15599	-0.62922	0.25756	-0.38796	-0.10916	0.18658	0.27411	0.036198	-0.54661
																			16.8	-0.36969	0.10155	0.46864	-0.29674	-0.20961	-0.36042	0.046239	0.69094	0.34159		-0.77833	-0.61878	0.68982	-0.075691	0.32349	0.48959	0.88679	0.055262	-0.70693		-0.17768	-1	0.091411	-0.39379	0.39249	-0.85	0.47393	-0.11873	0.035947
																			17	-0.17044	0.21843	0.72167	-0.12969	-0.030532	-0.99842	-0.022572	-0.050868	-0.48017		-0.6089	-0.53884	1.5634	-0.12216	-0.53303	0.50661	0.5113	-0.09432	-0.025573		-0.0003605	-0.51749	-0.019502	-0.21152	-0.030999	-0.75485	0.75638	-0.058309	-0.22307
																			17.2	-0.26915	0.025108	0.61851	-0.098675	-0.12768	-1	-0.078225	0.10293	-0.35707		0.2157	-0.43414	0.38506	-0.14685	-0.027698	0.1783	0.81496	-0.27699	-0.50638		-0.27242	-0.58752	0.10893	1.3543	-0.20695	-0.21049	-0.15341	0.46259	-0.19832
																			17.4	-0.043766	-0.077181	0.55372	-0.18762	-0.21031	-0.77637	0.035274	-0.39631	0.17441		-0.81844	0.10631	0.67759	-0.11341	0.85267	0.37233	0.47408	0.078462	-0.042872		-0.13814	0.22891	0.065486	1.7436	0.1391	0.070384	-0.23187	0.27894	0.58579
																			17.6	0.51246	-0.44078	0.77627	-0.16009	0.15599	-0.31002	0.011443	-0.69518	0.081132		0.25823	0.020782	0.76919	-0.064393	0.55222	0.70916	-0.093833	0.078206	0.5406		-0.058851	0.20727	0.40259	0.6533	0.012239	0.64696	-0.20267	0.011757	-0.65351
																			17.8	0.95039	-0.53823	-0.090082	-0.052773	0.11163	0.072949	-0.015279	-0.18677	-0.25849		0.077193	-0.33454	0.34689	-0.059102	-0.22571	0.41978	-0.16399	0.27523	-0.32828		-0.47306	-0.10615	-0.2311	0.13645	-1	-0.14453	0.08866	0.16931	-0.85872
																			18	0.83968	-0.18656	-0.10481	-0.098074	0.012511	0.23829	0.030867	-0.65935	-0.47986		-0.27355	0.38086	-0.0060178	-0.10015	0.32418	0.10855	-0.20085	0.67221	-0.30285		0.07574	0.10564	-0.0181	-0.33265	-0.048824	0.22075	-0.76543	0.72294	0.49881
																			18.2	0.21052	0.15646	-0.96645	-0.28996	0.0718	0.42133	0.14725	-0.61318	-0.027605		-0.20352	-0.0005148	-0.22424	-0.0881	0.84753	0.11436	-0.54128	0.23498	-0.19183		-0.24472	0.046531	-0.16107	-0.17948	0.36945	0.12841	-0.21124	0.52317	-0.12168
																			18.4	0.43221	-0.19739	-0.66225	-0.069677	-0.11251	0.40579	-0.043989	0.086381	0.51731		0.24333	-0.06723	-0.45107	-0.068139	0.030887	0.023992	0.093057	-0.13266	0.013502		-0.089799	0.45104	-0.10555	-0.42361	0.20957	-0.85807	-0.46109	0.50663	-0.37747
																			18.6	0.14397	0.20824	-1	-0.1006	-0.03087	0.54057	-0.095334	-0.46477	-0.26088		-0.15399	0.11485	0.10511	0.013404	-0.95377	-0.12022	-0.05791	0.26626	0.0096803		0.066335	-0.093478	0.0871	-0.83906	-0.35081	-0.25218	0.15434	-0.012424	-0.2712
																			18.8	-0.32293	0.3145	-0.59397	0.029924	0.046784	0.25787	-0.10207	-0.30297	0.45466		0.22464	0.24854	-0.12229	0.071476	0.086435	-0.39645	-0.37578	-0.14195	-0.15144		0.14605	0.071212	-0.26298	-0.75445	0.48576	-0.25839	0.21221	0.066454	0.16176
																			19	-0.21655	0.038375	-0.35001	0.019044	0.08059	-0.11347	0.10014	-0.43471	0.45347		0.011332	-0.10052	-0.18627	0.11812	0.20541	0.054624	-0.29748	-0.17566	0.010663		0.44149	-0.11143	-0.20606	-0.53779	0.09353	-0.23249	0.42258	-0.19517	-0.034575
																			19.2	-0.38282	0.07439	-0.49737	0.18648	0.022597	0.12277	-0.074465	-0.66043	0.24514		0.21019	0.076876	-0.75153	0.19649	0.049047	-0.26581	-0.10266	0.078221	0.094441		0.18817	0.55045	0.13642	0.82103	0.50391	0.087041	0.47523	-0.55139	-0.72722
																			19.4	-0.49125	-0.36109	-0.43382	0.17356	-0.0043335	0.019198	0.0068158	-0.27617	-0.69861		-0.4786	0.28723	-0.36993	0.42412	-0.25381	-0.424	-0.05941	-0.19659	0.24818		0.4819	0.35936	0.045058	1.2093	-0.099164	-0.23054	0.64019	0.076462	0.29237
																			19.6	0.42372	-0.12969	-0.22423	0.17201	0.098348	0.10373	-0.04762	0.18633	0.10402		0.54273	0.42784	-0.63438	0.30044	-0.096355	-0.20056	-0.098482	0.15507	-0.23338		-0.35563	0.43231	-0.12202	0.38093	-0.18651	0.06467	0.55537	-0.62072	0.52284
																			19.8	-0.058735	0.078666	0.21821	0.31953	-0.18	-0.15199	-0.059754	-0.018821	0.0070286		0.1778	0.42757	-0.67127	0.13029	-0.12071	-0.19129	-0.13933	-0.24027	1.0352		-0.3107	0.20397	-0.013847	-0.17373	0.14778	0.077851	0.078238	-0.62894	0.4226
																			20	-0.084525	0.20071	0.87116	0.40674	0.030568	0.27654	-0.25006	0.48573	-0.0064217		-0.37047	-0.020026	-0.27722	0.16573	-0.85214	-0.7771	-0.10155	-0.12644	0.91147		-0.37115	0.22572	0.19503	-0.56804	-0.64759	0.1946	-0.65695	0.12437	0.64856
																				0.10887	0.23909	1.364	0.37764	-0.21996	1.0499	-0.11813	0.50104	-0.16995		-0.27463	0.11952	-0.76374	0.30963	1.0051	-0.63109	-0.0072198	-0.075189	0.36709		-0.69033	0.29841	0.058199	-0.53188	0.2715	0.45614	-0.73379	-0.035619	-0.086242
[truncated: 45 more columns]

## Sheet: 1h
Figure 1h
PAM-β′2a imaging CS+ = MCH mock conditioning
y-axis: odor response relative to trial #1
	acquisition												reversal
			CS+						CS-				CS+			CS-				raw neural traces
trial #:	1	2	3	4	5		1	2	3	4	5		6	7		6	7		time (s)	CS+, acq #1													CS+, acq #5													CS+, rev #6
	0	6.5745	3.7145	9.16	1.8279		0	2.1324	0.7556	0.4248	0.0582		-2.0115	-1.3421		-0.3278	0.9034		0.4	-1	-0.387	-0.39343	0.018481	-1	-0.83675	-0.043697	0.18151	-1	-0.51271	0.55046	-0.72997		-0.17878	-0.33078	0.53633	0.12936	-0.25807	-0.54211	0.70529	-1	0.3242	-1	0.5297	0.17991		-0.11168	-0.01198	-0.18985	-0.050519
	0	0.6314	0.1893	-0.2493	-0.3209		0	0.5041	0.9819	1.9443	-0.1714		-1.0307	-0.6296		0.3376	-0.1617		0.6	0.86895	-0.092995	-0.13273	-0.03873	0.78469	1.6044	0.75809	0.94952	-0.083136	1.8977	0.51929	-0.30089		0.2312	-0.25123	0.73084	-0.18484	0.30229	-0.9934	0.68218	-0.20144	0.20052	-0.62417	1.2501	-0.71194		-0.14613	0.1229	0.22001	-0.57748
	0	5.7505	9.4843	1.024	3.709		0	1.0801	1.6532	-0.9632	-0.6728		4.1955	-0.5504		-1.3366	-1.0096		0.8	0.76768	-0.022699	-0.08833	0.0036108	1.0738	0.57587	0.32169	-0.051356	0.5268	0.97855	-0.037289	0.01766		0.13099	-1	-0.0099009	-0.026808	0.45148	-0.45155	0.36501	0.41091	-0.44294	-0.72989	1.0085	0.20656		-0.10895	-0.25888	1.2615	-0.5369
	0	-2.9885	-1.9248	-2.4424	-2.7379		0	1.954	6.3323	6.501	21.0099		-2.9213	-1.2433		9.951	5.029		1	0.38794	-0.092603	0.11689	-0.22372	0.34961	-0.59637	-0.4069	-0.25724	1.8653	-0.91131	-0.57149	-0.13036		0.18078	-0.55168	-0.37308	-0.41701	-0.063398	-0.32788	0.34814	0.28782	-0.16202	0.019479	-0.027891	0.28114		0.068812	-0.053234	0.61878	-0.55371
	0	2.1936	4.9674	5.3195	-0.1459		0	4.8524	2.4604	3.4637	0.9896		0.8585	-1.0232		8.869	1.138		1.2	0.0051187	-0.25675	-0.17749	-0.24538	-0.36308	-1	-0.6868	-0.721	0.45398	-0.23699	-0.66718	-0.12063		0.12857	-0.1574	-0.26657	0.53517	-0.20847	-0.80969	-0.018925	-0.32824	0.2655	-0.099882	-0.27076	0.26919		0.096106	-0.11737	0.16578	-0.21551
	0	-6.9885	-4.6424	-12.0878	-23.6191		0	0.0093	12.7503	3.8656	-0.8655		-26.5424	-27.0554		0.054	-0.8978		1.4	-0.12139	-0.1783	-0.023432	-0.16836	-0.54733	-0.45819	-0.33674	-1	-0.23719	0.093335	-0.16024	-0.13809		-0.10767	0.48014	0.49141	0.041826	-0.16963	0.22912	0.46799	-0.074498	-0.15112	-0.21117	-0.33448	0.44216		0.13652	-0.0078442	-0.29367	-0.24321
	0	-6.2276	-7.2826	-11.7745	-2.7406		0	-0.8428	0.9001	-0.5042	1.2213		3.8153	-4.7502		-1.3735	-2.0139		1.6	-0.25977	0.78966	0.10188	-0.34976	-0.41136	-0.55225	-0.57734	-0.95991	-0.64849	0.28673	-0.84028	0.033457		0.015419	0.09982	-0.44124	0.75562	-0.30014	-0.16523	0.12387	0.74553	0.20938	-0.65371	0.15218	0.086123		-0.27354	0.022667	0.20735	-0.17872
	0	-3.0393	0.9431	-7.4786	-1.2085		0	0.1173	2.145	1.339	0.8889		-2.9884	-1.0901		-1.5774	-0.4946		1.8	-0.26901	0.79614	0.042931	-0.265	-0.10697	-0.64784	-0.37873	-0.9139	-0.56074	0.28288	-0.39394	0.019573		0.068881	-0.1213	-0.090483	0.94212	-0.35653	0.19149	-0.41964	1.1598	0.33982	-0.2625	-0.26336	0.28932		-0.13166	-0.071318	-0.032615	-0.0089742
	0	-5.7834	-2.6156	0.6307	-5.5246		0	-0.8317	-2.406	-2.1353	-2.5441		1.5516	-3.5312		-2.0269	-2.2441		2	-0.19958	0.16194	-0.044077	-0.37319	-0.10974	0.091676	-0.024228	-0.78547	-0.57676	-0.77104	-0.50752	0.38817		0.46465	0.467	0.39491	-0.070745	-0.33923	0.72927	-0.31437	0.38102	-0.1539	-0.059968	-0.00211	-0.17112		-0.0018892	0.087015	0.40107	-0.10756
	0	-6.6242	-4.7461	7.3882	-1.8127		0	-0.2939	0.925	0.9627	0.8761		2.308	-10.6021		0.7511	1.4363		2.2	-0.13408	0.56203	0.46408	-0.34634	-0.082481	0.22624	-0.10493	-0.76549	-0.43631	-0.43457	0.098627	-0.10776		0.03809	0.27454	-1	-0.29142	-0.35783	0.53027	-0.0097875	0.14278	-0.59865	0.12155	0.23633	-0.071432		0.25954	0.079268	-0.27702	0.5111
	0	0.0355	-1.5901	-1.1914	-2.348		0	1.1678	0.1664	0.6871	1.3976		-1.6925	-2.2728		0.7406	0.3883		2.4	-0.14253	0.61454	-0.018323	-0.40032	-0.039686	-0.42891	-0.023297	-0.5347	-0.37894	-0.83246	0.11715	-0.10818		-0.15743	0.14463	-0.34669	-0.42939	-0.46213	0.44714	-0.44067	-0.32766	-0.58352	0.18164	-0.4608	0.053844		-0.14142	0.44523	-0.10544	0.29772
	0	3.3509	-0.3213	4.2961	11.0812		0	-0.269	1.7993	-1.2968	-1.4839		-0.8313	3.8758		-2.0812	-1.2559		2.6	-0.08098	0.22412	0.17699	-0.065826	0.33375	0.049661	0.063552	-0.30169	-0.1873	-0.53719	0.15567	0.36422		0.31428	-0.19276	-0.13117	-0.21525	-0.19809	1.1124	-0.11599	-0.25588	-0.53743	-0.078213	-0.31059	0.47873		0.18257	0.44227	0.1847	-0.23257
																			2.8	-0.29883	-0.1323	0.038662	-0.28123	0.49685	0.11503	0.011328	-0.027796	0.26149	-1	0.33239	0.25802		-0.15091	-0.23902	0.18144	0.26725	-0.10109	0.19603	0.25607	0.12395	-0.60925	0.07294	-0.22435	1.0549		0.097117	0.25666	-0.42147	-0.37656
																			3.2	-0.27787	0.21171	0.34105	0.28365	-0.44691	0.16372	-0.26409	-0.032237	0.0089577	0.31761	-0.43706	-0.11781		-0.32663	-0.34173	0.36073	0.07451	-0.27373	1.0207	0.25075	0.16322	0.0887	0.12176	0.022249	0.18013		-0.27989	-0.029333	-0.52923	0.04868
																			3.4	-0.15505	0.028752	0.38033	0.38407	-0.33821	0.4819	-0.87804	0.0040485	-0.16526	0.18786	0.16612	0.0053404		-0.055408	0.75244	0.2903	-0.32906	-0.1662	0.098569	-0.049094	-0.16994	-0.14618	-0.078394	-0.3634	0.20634		-0.040525	-0.077512	-0.39793	0.61135
																			3.6	0.051124	-0.19495	0.44612	0.33605	-0.068166	0.19095	-0.52596	0.070509	0.14061	0.048818	-0.17627	0.61648		0.46419	-0.12112	0.98446	0.14549	0.086195	0.012495	0.18562	-0.33613	-0.62722	0.37554	-0.023906	-0.59064		-0.20748	-0.00096261	-0.26708	-0.070254
																			3.8	0.039791	-0.29765	0.179	0.40243	5.47e-05	0.13019	-0.0097309	0.089166	0.086703	0.010185	0.094611	0.035273		0.32331	-0.26455	0.16794	-0.17046	0.023761	-0.27364	0.033251	-0.40372	0.15108	0.52986	-0.27082	-0.80599		0.042204	-0.38048	0.26953	0.59213
																			4	0.45309	-0.18697	0.043957	0.27034	0.38403	-0.34187	-0.060679	0.25671	-0.15361	1.1242	0.48281	-0.16863		0.5194	0.87286	0.29636	-0.37306	0.48656	0.78289	-0.29813	-0.05485	0.57429	-0.066936	0.054752	-0.53124		0.35997	0.26247	0.31396	-0.2965
																			4.2	0.049768	-0.31741	-0.12159	0.22828	0.63155	0.91525	0.057302	0.41681	0.12943	-0.017652	0.48555	0.36978		-0.021538	0.015078	-0.32567	0.17995	0.3841	-0.55408	-0.063746	-0.057104	0.52568	0.34556	0.22683	-0.12224		0.29604	-0.32844	-0.3839	0.54087
																			4.4	0.25877	-0.32123	-0.073371	0.063846	0.17914	-0.23703	0.42181	0.84249	0.21948	0.11199	-0.095944	0.26424		-0.094457	0.17948	-0.41253	-0.26508	0.48966	-0.30677	-0.46568	-0.14628	-0.12779	0.52623	-0.24686	-0.7462		-0.17023	-0.095342	-0.097931	0.34677
																			4.6	-0.079931	-0.35873	-0.11885	-0.14935	0.023867	-0.30334	1.3654	1.2007	0.066874	0.30328	0.11594	0.014215		-0.010666	0.26154	-0.6658	0.30978	0.71431	-0.097561	-0.75233	-0.13103	-0.045748	0.10914	-0.080191	-0.62127		-0.041899	-0.077353	-0.13963	0.72168
																			4.8	0.087914	-0.25556	-0.74854	0.26594	-0.22965	0.10249	0.92575	0.90937	0.246	0.11252	0.079516	-0.37143		-0.53406	0.077709	-0.37675	-0.31811	0.60646	-0.13207	-0.2327	-0.25191	0.83249	0.53467	-0.070582	0.23781		-0.045124	-0.15227	-0.089624	0.35808
average:	0	-1.09293	-0.318692	-0.617125	-1.98667		0	0.798333	2.37196	1.19072	1.72532		-2.10743	-4.18455		0.998325	0.0681167		5	0.14709	-0.23424	-0.15993	0.23722	-0.34145	0.041484	0.36012	0.64198	0.030022	0.30043	0.030863	-0.38702		-0.68795	-0.032409	-0.073223	0.14621	0.11225	-0.30126	-0.40652	-0.078151	0.31267	0.21306	-0.20622	0.61094		-0.18853	-0.01761	-0.24791	0.056485
																			5.2	-0.10198	-0.54478	-0.55878	0.46772	-0.13892	0.34674	0.56902	0.69132	0.241	-0.14656	0.58573	-0.21175		-0.78397	0.093205	-0.17495	-0.21419	-0.096697	-1	0.12617	0.079735	0.22238	0.55872	-0.027753	-0.39179		0.3082	-0.22748	0.27652	-0.20249
																			5.4	4.7695	0.14164	2.5209	9.6277	4.4093	24.691	18.842	11.607	4.7276	5.0406	3.7965	3.6745		6.5429	0.38575	3.4367	2.0704	5.2079	-0.6374	17.894	7.2508	3.0586	9.1135	0.92502	7.1827		3.097	-0.15692	3.9673	2.2262
																			5.6	8.9266	-0.39407	2.9635	14.499	4.8148	38.123	16.358	15.237	6.9974	5.3778	7.9175	10.291		11.99	0.32025	8.3475	10.609	5.8859	1.8455	14.149	9.6085	5.617	12.03	0.40759	19.9		5.05	0.11768	7.9772	8.5404
																			5.8	9.7101	0.42129	2.537	11.643	4.1578	35.124	14.285	12.929	11.124	11.509	8.0387	13.827		11.771	0.12698	8.1973	16.202	4.69	3.7525	9.5439	8.8425	10.011	18.304	1.3569	25.589		5.8264	-0.1315	8.044	7.5297
																			6	12.079	3.6329	2.6623	10.623	4.2727	36.903	17.695	14.319	16.642	25.024	8.3602	17.258		12.847	0.72398	9.4051	9.7655	5.1994	2.9548	9.5856	9.9775	12.636	22.752	0.9694	31.909		6.5786	-0.38238	9.5118	6.5176
																			6.2	14.567	2.816	2.6078	8.0628	4.3441	41.434	21.187	15.538	19.864	34.124	7.2881	19.907		14.304	0.5666	7.348	6.1004	5.2557	3.0778	17.376	12.569	15.595	32.347	0.7144	36.413		8.5337	-0.035533	8.5077	6.7279
																			6.4	13.564	1.9429	2.7926	5.9949	4.6947	45.031	19.998	15.922	22.236	37.716	5.016	19.287		15.703	0.49573	7.1704	3.9266	5.9151	4.017	18.504	15.026	15.948	32.362	0.77605	37.251		10.621	-0.19095	8.4701	5.5041
																			6.6	13.258	1.3812	3.204	7.7048	4.5244	40.751	19.451	15.595	22.716	32.769	3.4109	18.695		15.149	0.79778	8.0038	2.6745	6.3551	3.3986	16.254	16.03	14.744	30.478	1.2708	37.318		11.3	0.30919	8.0092	3.9996
																			6.8	12.703	1.0421	2.5452	8.2465	4.1318	37.863	17.564	14.931	22.014	29.141	2.0757	15.381		13.056	0.27427	6.5381	1.1461	4.5076	4.2084	15.084	14.848	13.255	24.562	1.4632	35.179		10.554	-0.19206	8.7192	3.146
																			7	11.714	0.51827	2.3131	4.6193	4.9291	37.388	17.046	15.134	19.408	30.602	2.0602	11.738		10.974	0.43778	7.4328	2.0476	3.5909	3.1783	14.2	14.987	11.413	20.002	0.64072	27.224		11.274	-0.076885	7.5835	2.1943
																			7.2	10.328	0.43532	1.1376	5.2041	5.0196	34.452	16.18	12.224	18.67	34.628	1.5978	8.7432		11.274	0.57812	8.352	1.5295	3.6071	2.8234	11.644	13.818	10.64	17.498	0.69657	25.271		9.3782	-0.21313	7.4408	1.6337
																			7.4	8.3625	0.53155	1.635	8.4971	4.5819	32.864	13.289	10.367	19.961	24.661	1.8238	8.6158		12.115	0.24394	7.4665	1.3253	2.9519	3.1196	12.535	12.694	8.8537	14.856	1.0932	20.89		7.7355	-0.33874	6.607	2.6156
																			7.6	6.5785	0.20081	1.5276	5.464	3.8125	24.174	10.599	9.5764	18.295	20.635	1.0347	9.5397		9.6432	0.038739	6.2526	2.5296	2.2419	3.6314	11.712	9.3535	7.3334	13.352	0.73934	18.067		6.5996	-0.060998	6.7928	2.0893
																			7.8	6.0528	0.36554	1.8056	3.1166	3.2755	18.526	10.813	9.0597	13.435	17.138	0.63689	7.5108		8.3019	0.25767	4.8931	2.3818	2.7348	4.2849	11.642	7.316	6.0263	14.77	0.5787	16.257		5.0808	-0.56497	5.9254	2.8009
																			8	4.2725	0.82102	2.3774	2.4779	2.8366	15.916	11.44	7.0602	12.205	10.647	0.88383	5.6096		6.0772	0.17643	4.6559	1.0394	2.7274	3.6204	10.529	4.949	5.3738	13.316	0.72459	11.954		2.317	-0.6211	5.6885	1.1668
																			8.2	2.644	0.1601	1.8477	2.4295	2.9752	9.9068	13.874	7.1898	10.39	13.086	1.3846	4.2138		4.6936	0.55284	4.2959	0.62112	2.5538	2.6625	9.8748	3.9856	4.7631	13.065	0.65711	9.3784		0.74118	-0.4632	5.4203	1.6369
																			8.4	1.7246	0.023054	1.7477	3.2592	2.3241	8.2445	12.603	6.5965	8.0219	10.503	0.67904	3.0863		4.4392	0.4893	3.1036	0.84883	1.8006	3.4787	9.4164	3.3898	5.264	11.498	0.77808	9.6475		-0.015576	-0.56234	4.1711	1.7343
																			8.6	1.1404	-0.15803	3.0557	3.3221	2.392	7.6429	11.434	5.7504	6.4608	11.635	1.933	2.4436		3.9507	0.54596	3.2532	1.0094	1.3172	3.6604	7.6112	5.6751	3.9365	12.378	0.72149	9.4219		0.14423	-0.4773	4.0062	0.75229
																			8.8	1.2718	-0.067178	2.6385	2.5305	2.1948	11.462	9.901	4.7467	6.1583	10.226	1.9153	2.7518		3.8182	0.61071	3.0653	0.52	1.1476	4.1048	6.1176	8.2287	2.9329	13.671	0.94451	8.2886		0.80104	-0.86519	3.6304	1.5296
																			9	1.0271	0.01003	2.1675	2.0307	1.9481	9.4163	8.7814	5.5714	6.6188	7.9311	1.4406	2.3187		2.7741	0.10501	3.3404	0.9849	1.1773	3.9668	5.5971	7.8455	3.5753	11.599	1.2229	8.2924		0.85909	-0.85189	3.328	1.503
																			9.2	1.2326	0.27816	1.5391	1.5448	1.9388	12.57	7.1101	4.6367	7.0051	7.5758	2.3876	2.2048		2.5335	0.70596	2.9261	0.63774	1.2997	3.3317	4.967	7.2664	4.1646	9.0355	1.6415	8.9713		0.19564	-0.56725	4.3266	3.185
																			9.4	0.71496	0.44133	1.1906	1.6571	1.6847	14.848	8.0658	4.6875	7.1883	4.5405	2.8738	3.1172		3.1713	1.0332	3.4387	0.53962	1.6074	3.3152	4.242	6.0032	3.8248	7.3697	1.4312	9.4935		0.033654	-0.65923	3.1842	2.9636
																			9.6	0.32707	0.23521	1.3273	1.5287	1.5927	8.0449	7.0172	3.9711	5.5405	6.1885	2.8522	3.4547		2.8216	1.0202	2.3295	1.3126	1.2996	2.378	5.1718	6.2058	4.1751	9.2559	1.7545	8.4422		0.15675	-0.38492	3.1642	2.9463
																			9.8	0.76307	0.22891	1.2136	1.2858	1.6701	5.5641	4.861	3.2566	4.0492	6.283	2.1392	3.0305		2.7681	0.90032	2.3592	1.8567	0.81454	3.6251	7.4568	5.3473	3.5009	8.1701	1.1839	11.447		-0.35433	-0.85231	3.6464	2.2194
																			10	0.51207	0.032952	0.56019	1.4042	1.2829	3.67	3.8437	3.3039	4.312	4.7815	1.7688	2.9249		1.26	1.1654	2.8611	0.9895	0.72934	4.0077	7.52	5.1029	2.3912	5.9178	1.2448	12.743		0.03624	-0.56431	2.6952	1.1748
																			10.2	0.61771	-0.15902	0.78022	0.97114	0.92545	5.482	3.5531	2.7222	4.0608	6.3816	1.0879	1.3651		1.3908	1.678	1.8346	0.97317	1.1878	4.0597	7.0193	4.1538	2.2302	4.6876	0.95055	11.015		0.26131	-0.63641	3.6998	1.1294
																			10.4	0.29356	0.27248	0.42266	0.55654	0.92123	6.288	2.7716	1.6473	2.4801	2.9861	0.32045	0.43314		1.1756	1.1408	2.2593	0.51524	0.93298	3.6847	3.6193	3.3369	1.9146	3.0245	0.69889	8.7164		0.50439	-0.97809	3.0575	0.98598
																			10.6	0.33679	-0.17682	0.28593	0.71192	0.50769	3.306	1.7867	1.2791	1.2884	1.4774	-0.15383	0.84524		1.0338	0.65369	2.0792	0.33901	0.3219	3.1507	1.811	2.0604	0.71802	0.82478	0.21262	3.8998		0.26445	-0.89473	1.9438	0.78638
																			10.8	0.12021	-0.16255	0.59623	0.33128	0.15127	1.2263	1.4252	0.80688	0.78629	0.97731	0.11116	0.39805		0.9268	1.2851	1.3273	0.94925	0.1366	2.7191	0.45969	1.8104	-0.024224	1.0412	0.52512	1.5136		0.28648	-0.71436	1.7752	0.90355
																			11	0.1126	-0.25479	0.055651	0.098423	0.034215	1.0538	0.94567	0.80629	0.67312	0.47541	0.14207	0.042359		0.55672	0.27131	1.2778	0.1991	0.12146	4.2506	-0.3249	1.4578	-0.38378	1.0967	0.32243	1.169		0.174	-0.79979	0.95164	0.82288
																			11.2	0.029629	-0.33683	0.22963	0.19676	-0.072087	1.2079	0.87309	0.56301	0.58877	-0.29558	0.26412	0.29944		1.0541	-0.10925	1.1837	0.18282	-0.089601	4.2881	-0.66078	1.2297	-0.38495	0.56011	0.5219	-0.50082		0.018565	-0.52353	1.6255	0.39231
																			11.4	-0.13266	-0.70944	-0.31715	-0.24924	-0.053615	0.50171	0.58493	0.25328	0.93465	0.40611	0.19495	0.021689		0.65481	0.50437	0.5453	0.348	0.14879	4.2805	-0.98531	1.0253	-0.51247	-0.25134	0.13618	0.5401		0.00023697	-1	1.6299	0.20838
																			11.6	-0.15727	-0.94391	-0.030259	-0.61423	-0.13024	0.62927	0.15826	0.088028	0.93374	0.15997	0.33232	0.097731		0.66167	0.17605	1.0745	0.39922	0.10713	3.9963	-1	1.0304	-0.25523	-0.19481	0.72883	-0.14427		-0.087953	-0.43074	1.5329	0.64573
																			11.8	-0.38936	-0.81941	-0.30927	-0.73604	-0.10793	-0.43478	-0.11062	-0.088785	0.97592	0.76277	0.62793	-0.30933		0.20495	0.83738	0.41259	0.19372	-0.11863	4.1082	-0.84838	0.98056	-0.17621	0.060155	0.090596	-0.40344		-0.28931	-0.66285	1.6141	0.039358
																			12	-0.19704	-0.74263	-0.42977	-0.70866	-0.085258	-0.43955	-0.035429	0.01685	1.0979	0.32797	0.53857	-0.82952		-0.051194	0.52069	0.45409	0.1781	-0.22614	2.8178	-0.53381	1.2593	-0.40615	0.19503	-0.20724	-0.32485		-0.11283	-0.5588	1.667	0.43845
																			12.2	-0.291	-0.82989	-0.35321	-0.92716	-0.12884	-0.63429	-0.20376	-0.31154	0.77019	0.26971	-0.011237	-0.82408		-0.01287	0.16343	0.045756	-0.18003	-0.18088	2.9364	0.26432	1.3599	-0.48838	0.081314	0.017554	-0.59648		-0.53774	-0.64246	1.4037	0.41048
																			12.4	-0.47622	-0.62825	-0.27827	-0.8499	-0.084085	-0.83098	-0.037286	-0.32917	0.88551	0.37096	-0.36179	-0.43692		-0.28121	0.78127	0.44815	0.21391	-0.25805	3.0819	-0.11038	1.5459	-0.44747	-0.49765	0.34783	-0.64797		-0.47793	-0.64351	1.2015	-0.15467
																			12.6	-0.40435	-1	-0.35515	-0.53343	0.040178	-0.69356	-0.081038	-0.32513	1.2002	0.38533	0.30864	-0.66416		0.080669	0.44409	0.32882	-0.45054	-0.34937	1.5079	0.17664	1.3818	-0.50127	-0.25042	0.65803	-0.19912		-0.98315	0.17321	1.7035	-0.20813
																			12.8	-0.5836	-0.93152	-0.47534	-0.53205	0.09263	-0.3667	-0.31387	-0.48088	1.1113	0.82937	-0.078238	-0.79996		-0.36426	0.24998	0.90479	-0.47244	-0.54775	1.2084	-0.0039125	1.4015	-0.53288	-0.50136	0.15568	-0.13382		-0.63587	-0.080749	1.5686	-0.26023
																			13	-0.69879	-0.38973	-0.087606	-0.50677	0.040149	-0.6282	-0.37257	-0.44595	0.96341	0.43299	-0.32596	-0.72195		-0.1272	0.73848	0.17467	0.23053	-0.32408	2.1845	0.026698	1.3611	-0.59847	-0.84907	0.0054769	-0.18321		-0.5982	-0.21577	1.5541	-0.58025
																			13.2	-0.70065	-0.86354	-0.29755	-0.53743	0.0318	0.12919	-0.50035	-0.55185	0.76024	0.43581	-0.23394	-0.41726		0.071718	0.75998	0.92297	0.015286	-0.43478	2.854	0.079215	1.2701	-0.71206	-0.33947	0.084752	0.7571		-0.40161	-0.17948	1.3239	-1
																			13.4	-0.2465	-0.53668	0.0054829	-0.59348	0.098968	-0.26432	-0.3251	-0.54137	0.61737	0.34382	0.13492	-0.33594		-0.29828	0.55366	1.0011	0.068877	-0.53121	1.6649	0.056357	1.2927	-0.8224	-0.64204	-0.0707	0.54146		-0.282	-0.4121	0.87876	-0.1385
																			13.6	0.015813	-0.89228	-0.45223	-0.83963	-0.031591	-0.019207	-0.065415	-0.52085	0.38657	0.13889	0.099414	-1		-0.24745	0.71615	0.92308	0.62148	-0.73911	2.3518	0.00099775	1.2687	-0.78185	-0.59747	0.47127	1.0526		-0.17128	-0.27719	1.4558	0.36932
																			13.8	0.17283	-0.85095	-1	-0.63208	0.013757	0.038587	-0.30263	-0.4802	0.29906	0.59094	0.36203	-0.54693		-0.10166	0.61618	0.26571	0.39597	-0.64968	1.1145	1.2005	0.9903	-0.66259	-0.60729	-0.030352	0.94304		-0.2096	-0.48743	0.2934	0.5647
																			14	0.055138	-0.1008	-0.39734	-0.81042	-0.076732	0.48411	-0.47691	-0.6684	0.11356	0.11097	0.45443	-0.67389		0.34319	0.78664	1.2628	-0.35729	-0.53877	1.7067	1.1104	0.86708	-0.65946	-0.71849	0.097391	0.99507		-0.4362	-0.3023	0.803	0.93459
																			14.2	-0.12006	-0.36416	-0.53262	-1	0.027285	1.0296	-0.44213	-0.65587	-0.078614	0.18123	-0.32698	-0.87731		-0.27868	0.2248	0.41157	0.057932	-0.45901	1.016	1.3556	0.70648	-0.97109	-0.096477	-0.050712	0.15821		-0.94549	-0.42745	1.0119	0.80885
																			14.4	-0.065861	0.035223	-0.63983	-0.87363	-0.021534	1.3394	-0.98143	-0.58849	0.021282	0.13179	-0.15603	-0.48448		-0.66368	0.28341	0.9157	0.44228	-0.45819	1.7867	1.2549	0.68999	-0.65875	-0.43877	-0.13048	-0.28948		-0.75178	-0.40045	1.4049	0.76274
																			14.6	0.032067	-0.49406	-0.71112	-0.82163	0.09578	1.1268	-0.49321	-0.55934	-0.0046724	0.38621	-0.42389	-0.27887		-0.20008	0.34903	0.55555	0.52641	-0.43096	0.6059	0.49276	0.44614	-0.65194	-0.63087	-0.48789	0.39197		-0.8517	-0.41449	0.53632	0.0062596
																			14.8	-0.22709	-0.049069	-0.79831	-0.73171	0.091054	0.65302	-0.47157	-0.57207	-0.3858	0.25091	-0.27905	0.086003		-0.52145	0.017984	0.89696	0.63413	-0.60965	-0.13077	0.14872	0.34362	-1	-0.86854	-0.34553	0.052756		-0.34425	-0.24653	1.0623	-0.24136
																			15	-0.30111	-0.01766	-0.46151	-0.74786	-0.070815	0.93791	-0.48733	-0.53559	-0.57961	0.24657	-0.095621	-0.00017986		0.18122	0.060741	-0.15171	0.045185	-0.70816	0.49709	0.079851	0.222	-0.46768	-0.95907	-0.41184	0.73488		0.095044	0.087215	0.46827	-0.49347
																			15.2	0.083081	-0.10099	-0.37407	-0.64047	-0.060628	-0.30347	-0.61705	-0.42501	-0.68118	0.32326	-0.15047	0.23937		0.089241	0.32543	-0.070311	0.093745	-0.89372	0.32299	1.212	0.066541	-0.2254	-0.87588	-0.73506	-0.055828		-0.16921	0.12611	0.75376	-0.36003
																			15.4	-0.20115	0.75003	0.098534	-0.34522	-0.022724	0.023374	-0.33662	-0.35541	-0.54814	1.0509	-0.65286	0.14148		0.024294	-0.49136	0.74869	0.56303	-0.89701	-0.036005	0.62135	0.025683	-0.1781	-0.76623	-0.44774	-0.51195		0.042177	-0.079259	1.1255	-0.84148
																			15.6	-0.39012	0.14588	-0.31199	-0.36405	0.10379	-0.021977	-1	-0.31916	-0.31595	-0.13361	-0.098957	0.32628		0.1456	-0.31393	0.34696	-0.077028	-1	-0.38926	-0.20323	0.023591	-0.37288	-0.048772	-0.076245	-0.37657		0.050965	0.3222	0.7929	0.035451
																			15.8	0.078537	0.44775	-0.11096	-0.22473	0.072758	-0.49547	-0.51593	-0.22515	-0.33042	0.31224	-0.17313	-0.25187		0.16352	0.020982	0.1627	-0.021158	-0.79928	0.067166	-0.48509	0.38375	-0.42612	-0.35337	0.49761	-0.30008		0.297	-0.022373	0.51741	-0.35173
																			16	0.59169	0.27162	-0.31255	0.060586	0.077062	-0.24653	-0.16166	-0.12804	-0.49921	0.32182	-0.1655	-0.14961		0.28692	-0.24681	0.95915	-0.081877	-0.96497	-0.67649	0.53109	0.29812	0.072548	-0.43247	-0.1871	-0.10296		-0.068524	-0.020335	0.79639	-0.5608
																			16.2	0.59213	0.43714	0.31745	-0.14299	0.013793	0.5694	-0.43256	-0.29348	-0.18228	-0.15627	0.0096317	0.27308		0.43232	-0.1921	0.85482	-0.20788	-0.7192	-0.29643	0.65798	0.15972	0.019586	0.091665	0.44011	-0.061344		-0.037862	0.18054	0.075038	-0.12511
																			16.4	0.55214	0.10751	-0.034707	-0.0012383	0.11223	-0.023709	-0.40359	-0.2238	-0.18637	-0.85996	-0.4537	0.018068		0.31646	-0.41973	1.0547	-0.05386	-0.60882	-0.39676	0.5513	0.14259	-0.14265	0.23431	0.37728	0.041716		0.11587	0.082652	-0.10426	-0.039078
																			16.6	0.49877	-0.12595	0.44422	-0.16693	0.03349	0.48676	0.1843	-0.18159	0.082412	-0.57205	0.051483	-0.027851		-0.048223	-0.39515	-0.47865	0.010747	-0.56706	-0.44213	1.0275	0.11902	-0.13432	-0.39574	0.35577	-0.423		0.029819	0.36463	-0.0040416	0.14973
																			16.8	0.46083	-0.015709	0.32201	-0.26164	-0.091664	-0.26016	-0.047648	-0.11942	0.051223	-0.024214	-0.15468	-0.099471		0.53782	-0.033393	0.042787	0.62368	-0.34259	0.16557	0.79005	-0.021002	-0.18762	-0.028256	0.023605	-0.75095		0.27015	0.21077	-0.34183	0.0086993
																			17	0.40892	0.043907	0.52719	0.074177	-0.077656	-0.53517	0.39495	-0.05622	0.39445	0.099151	-0.29072	-0.57104		0.38978	-0.14773	-0.097361	0.73872	-0.40973	0.23368	0.79678	0.016719	-0.165	-0.24843	-0.07692	-0.16954		0.18459	-0.020498	-0.61031	0.10563
																			17.2	0.18887	-0.24734	0.47391	0.069698	-0.05436	0.10499	0.27439	-0.061685	0.070131	-0.41422	-0.26027	0.089592		0.14439	-0.87647	-0.023837	0.14964	-0.20262	0.12414	-0.22355	-0.044136	-0.34352	-0.45623	0.43904	-0.25269		0.31607	0.12876	0.06929	0.34281
																			17.4	0.37665	0.13335	0.43589	-0.071504	-0.067407	-0.32004	0.51411	-0.03195	0.27321	-0.36091	-0.026554	-0.67282		0.83715	-0.26712	-0.33436	0.12954	-0.18938	0.071754	-0.81751	0.25206	-0.02623	-0.22952	0.50009	0.36401		-0.30468	-0.17152	-0.40954	-0.32096
																			17.6	0.5387	0.054835	-0.154	-0.22039	-0.028197	-0.24572	0.5117	-0.02629	0.4381	-0.37974	-1	-0.2001		0.34902	0.22027	0.1131	0.47247	-0.08921	0.5942	-0.38304	-0.076719	-0.017603	0.020245	0.55047	0.32899		0.35127	-0.088287	-1	-0.39711
																			17.8	0.3813	0.0090715	-0.43658	0.059571	-0.0035462	-0.029028	0.30671	0.031742	0.3632	0.010063	-0.20148	-0.22928		0.32892	-0.12589	-0.26632	0.1245	0.047471	-0.50388	-0.10548	-0.055545	-0.014002	-0.42157	0.39458	-0.057122		0.12307	0.23525	-0.73766	-0.02513
																			18	0.26065	0.014466	-0.52315	0.090902	-0.04816	-0.33187	0.04535	0.0014765	0.35646	-0.01433	-0.25278	-0.39658		0.37791	0.42228	-0.89443	-0.56424	-0.0922	0.50692	-0.60321	-0.085604	0.1249	-0.44243	0.67602	-0.27745		-0.19449	-0.18138	0.12219	-0.49096
																			18.2	-0.064921	0.18207	-0.24606	-0.20287	-0.0872	0.35832	-0.5604	-0.12943	0.37488	0.43898	-0.31011	0.34381		0.66184	0.011244	-0.27135	-0.35218	0.00054159	-0.58261	-0.35926	-0.13842	0.13679	-0.24743	0.43636	-0.93367		-0.41576	-0.2996	-0.072039	-0.088112
																			18.4	-0.29135	-0.39259	0.08616	-0.10417	0.10275	0.13807	-0.025547	-0.060466	0.46417	0.28885	-0.19525	0.012132		0.23801	0.16312	-0.87683	0.34483	-0.13223	0.90453	-0.028377	-0.07565	0.0070605	-0.10127	0.11867	-1		-0.71662	-0.095349	0.046045	-0.042361
																			18.6	-0.40787	0.21123	-0.15896	0.011068	0.0057024	-0.43461	-0.025187	-0.24445	0.52165	0.16675	-0.46964	-0.35458		0.69367	0.46938	-0.312	-0.15233	0.04472	1.0446	-0.75843	-0.17538	-0.13117	-0.18094	-0.011965	-0.15881		-0.65662	-0.045585	0.19225	0.11148
																			18.8	-0.17423	0.039333	0.37442	0.49084	-0.013819	-0.22031	0.038796	0.057226	0.39954	0.5795	-0.47602	-0.069778		0.42099	-0.51239	-0.36655	-0.33379	0.38084	0.32218	-0.26385	-0.13074	0.013633	-0.087522	0.17971	-0.13799		-1	-0.33815	0.0096955	0.20537
																			19	-0.13046	-0.24685	0.043237	0.64259	0.18279	0.11408	-0.062016	0.097041	0.36555	0.0093518	-0.21809	0.0095259		0.10443	-0.31617	-0.49534	-0.83557	0.66425	0.12556	-0.48672	-0.11079	0.013266	-0.30689	0.43345	-0.27253		-0.42334	-0.16572	-0.12888	0.16992
																			19.2	-0.32006	0.020975	0.089838	0.64783	-0.010615	-0.15525	0.051206	0.24171	0.023857	-0.88282	0.50602	0.1718		-0.15352	-0.25489	-0.48017	-0.78489	0.64419	-0.2735	-0.1273	-0.07456	-0.01821	-0.36306	0.11554	-0.062173		-0.27123	-0.27555	-0.54845	-0.13374
																			19.4	-0.32922	-0.11903	-0.13041	0.64988	0.050002	-0.11133	0.12041	0.07448	0.019272	-0.48299	0.68595	0.33943		-0.60599	-0.086123	0.84777	-1	0.74889	-0.094934	-0.23113	0.017702	0.024666	0.78475	-0.20154	0.21945		-0.11901	0.076443	0.071876	-0.53575
																			19.6	-0.37757	-0.19228	0.29584	-0.080863	0.045957	0.010361	0.47223	-0.08666	-0.34371	-0.41869	0.7989	-0.096679		-0.52339	0.188	0.033193	1.5635	0.76011	-0.60114	0.017147	-0.006634	0.042031	0.3706	-0.16987	0.30469		0.21781	0.17412	0.070038	0.39872
																			19.8	-0.45068	0.11799	-0.34691	-0.31781	-0.065842	0.50256	-0.009114	-0.143	-0.52881	0.16746	0.55209	0.23349		-1	-0.057314	0.5123	0.5066	0.55105	0.17395	0.30042	0.018888	0.17488	0.059456	-0.7265	0.61329		0.5378	0.14971	-0.13415	0.16377
																			20	-0.4419	0.08788	0.20147	-0.5448	0.039425	0.28565	-0.18941	-0.035428	-0.4552	0.55784	0.40983	0.29991		-0.76253	0.47535	-0.074757	-0.56155	0.44142	0.17535	0.64356	0.057114	0.24605	0.89921	-1	0.76628		0.61083	0.092961	0.31809	0.31928
																				-0.26853	-0.0021331	-0.0070601	-0.77435	-0.044256	0.026327	-0.67936	-0.316	-0.84372	0.50899	0.32067	0.29715		-0.83986	0.81319	0.65249	0.56926	0.24428	-0.30999	0.035329	0.0038964	0.14863	0.21666	-0.49357	1.7673		0.78213	0.27372	0.58665	0.49274
[truncated: 68 more columns]

## Sheet: 2b
Figure 2b
Expt described in Fig. 2a
genoype: Canton-S
y-axis: CS+ avoidance, CS+ vs CS-
# reversal trials:	0	1	2
	0.47	0.13	-0.06
	0.64	-0.01	-0.16
	0.62	0.27	-0.04
	0.46	0.1	-0.1
	0.43	0.07	0.04
	0.46	-0.05	-0.07
		-0.07	0.01
		0.1	-0.11
		-0.2
		0.14
		-0.12
mean:	0.513333	0.0327273	-0.06125

## Sheet: 2c
Figure 2c
Expt described in Fig. 2a
genoype: Canton-S
y-axis: CS+ avoidance, CS+ vs BA
training:	no shock	acquisition	2 reversals
	-0.06	0.42	0.43
	0.08	0.42	0.27
		0.52	0.17
		0.71	0.36
		0.56	0.38
mean:	0.01	0.526	0.322

## Sheet: 2d
Figure 2d
Activating PAM-β′2a in presence of naive odor CS+
y-axis: CS+ avoidance, CS+ vs CS-
genotype:	empty-GAL4	MB109B-GAL4
	0.07	-0.1
	0.02	-0.06
	-0.06	-0.03
	0	0.01
	0.14	0.04
	-0.02	0
	0.23	-0.13
	0.1	-0.1
	0.1	-0.05
mean:	0.0644444	-0.0466667

## Sheet: 2e
Figure 2e
Inhibiting PAM-β′2a in presence of naive odor CS+
y-axis: CS+ avoidance, CS+ vs CS-
genotype:	empty-GAL4	MB109B-GAL4
	-0.02	-0.02
	-0.19	-0.01
	-0.15	0.03
	0.07	0.07
	-0.08	0.01
	-0.08	0.09
	-0.16	0.14
	-0.08	0.16
	0.02	0.02
		0.09
		-0.16
mean:	-0.0744444	0.0381818

## Sheet: 2f
Figure 2f
Activating PAM-β′2a during CS+ reversal
y-axis: CS+ avoidance, CS+ vs CS-
genotype:	empty-GAL4	MB109B-GAL4
	-0.16	-0.16
	-0.1	-0.19
	-0.03	-0.14
	-0.12	-0.32
	0.02	-0.15
	-0.06	-0.04
	-0.02	-0.06
	-0.1	-0.2
mean:	-0.07125	-0.1575

[truncated: 52 more sheets: 2g, 3b, 3c, 3d, 3e, 3g, 3h, 4a, 4b, 4c, 4d, 4e, 4f, 5b, 5c, 5e, 5g, 5h, 6a, 6d …]
